# Supplementary material for: N-(5-Amino-2-methyl­phen­yl)-4-(3-pyri­dyl)­pyrimidin-2-amine
Source: Acta Crystallogr Sect E Struct Rep Online. 2010 Jan 13;66(Pt 2):o349. doi: 10.1107/S1600536810000899 (PMC2979750; doi:10.1107/S1600536810000899)
Supplement: Supplementary file 1 [file e-66-0o349-sup1.cif]

##############################################################################
###                                                                        ###
###        Electronic paper (Acta Crystallographica Section E)             ###
###                                                                        ###
##############################################################################
#                                                                            #
# This CIF contains the data in a paper accepted for publication in Acta     #
# Crystallographica Section E. It conforms to the requirements of Notes      #
# for Authors for Section E, and has been peer reviewed under the auspices   #
# of the IUCr Commission on Journals.                                        #
#                                                                            #
# Full details of the Crystallographic Information File format               #
# are given in the paper "The Crystallographic Information File (CIF):       #
# a New Standard Archive File for Crystallography" by S. R. Hall, F. H.      #
# Allen and I. D. Brown [Acta Cryst. (1991), A47, 655-685].                  #
#                                                                            #
# The current version of the core CIF dictionary is obtainable from          #
# ftp://ftp.iucr.org/pub/cif_core.dic. The current version number is 2.4.    #
#                                                                            #
# Software is freely available for graphical display of the structure(s) in  #
# this CIF.  For information consult the CIF home page http://www.iucr.org/  #
# cif/home.html                                                              #
#                                                                            #
# This file may be used for bona fide research purposes within the           #
# scientific community so long as proper attribution is given to the journal # 
# article from which it was obtained.                                        #
#                                                                            #
##############################################################################
                                             
data_global
_audit_creation_method     SHELXL-97
_journal_date_recd_electronic     2009-12-30
_journal_date_accepted     2010-01-07
_journal_name_full     'Acta Crystallographica, Section E'
_journal_year     2010
_journal_volume     66
_journal_issue      2
_journal_page_first     o349
_journal_page_last     o349
_journal_paper_category     QO
_journal_coeditor_code     IS2512
_publ_contact_author_name     'Jasinski, Jerry P.'
_publ_contact_author_address
;
Department of Chemistry
Keene State College
229 Main Street
Keene, New Hampshire 03435, USA
;
_publ_contact_author_email     jjasinski@keene.edu
_publ_contact_author_fax     ?
_publ_contact_author_phone     '603 358-2563'
_publ_section_title
;
<i>N</i>-(5-Amino-2-methylphenyl)-4-(3-pyridyl)pyrimidin-2-amine
;
loop_
    _publ_author_name
    _publ_author_address
    'Jasinski, Jerry P.'
;
Department of Chemistry
Keene State College
229 Main Street
Keene, NH 03435-2001, USA
;
    'Butcher, Ray J.'
;
Department of Chemistry
Howard University
525 College Street NW
Washington
DC 20059, USA
;
    'Hakim AL-arique, Q. N. M.'
;
Department of Studies in Chemistry
University of Mysore
Manasagangotri
Mysore 570 006, India
;
    'Yathirajan, H. S.'
;
Department of Studies in Chemistry
University of Mysore
Manasagangotri
Mysore 570 006, India
;
    'Narayana, B.'
;
Department of Studies in Chemistry
Mangalore University
Mangalagangotri 574 199, India
;
data_I
_chemical_name_systematic
;
<i>N</i>-(5-Amino-2-methylphenyl)-4-(3-pyridyl)pyrimidin-2-amine
;
_chemical_name_common     ?
_chemical_formula_moiety     'C16 H15 N5'
_chemical_formula_sum     'C16 H15 N5'
_chemical_formula_iupac     'C16 H15 N5'
_chemical_formula_weight     277.33
_chemical_melting_point     ?
_symmetry_cell_setting     triclinic
_symmetry_space_group_name_H-M     'P -1'
_symmetry_space_group_name_Hall     '-P 1'
loop_
    _symmetry_equiv_pos_as_xyz
    'x, y, z'
    '-x, -y, -z'
_cell_length_a     9.2242(3)
_cell_length_b     12.5399(4)
_cell_length_c     12.8594(4)
_cell_angle_alpha     72.719(3)
_cell_angle_beta     89.724(3)
_cell_angle_gamma     77.712(3)
_cell_volume     1385.05(8)
_cell_formula_units_Z     4
_cell_measurement_reflns_used     8631
_cell_measurement_theta_min     4.3598
_cell_measurement_theta_max     73.4727
_cell_measurement_temperature     200(2)
_exptl_crystal_description     prism
_exptl_crystal_colour     'yellow-orange'
_exptl_crystal_size_max     0.55
_exptl_crystal_size_mid     0.48
_exptl_crystal_size_min     0.37
_exptl_crystal_density_diffrn     1.330
_exptl_crystal_density_meas     ?
_exptl_crystal_density_method     'not measured'
_exptl_crystal_F_000     584
_exptl_absorpt_coefficient_mu     0.668
_exptl_absorpt_correction_type     none
_exptl_absorpt_process_details     ?
_exptl_absorpt_correction_T_min     ?
_exptl_absorpt_correction_T_max     ?
_exptl_special_details
;
;
_diffrn_ambient_temperature     200(2)
_diffrn_radiation_type     CuK\a
_diffrn_radiation_wavelength     1.54184
_diffrn_radiation_source     'fine-focus sealed tube'
_diffrn_radiation_monochromator     graphite
_diffrn_measurement_device_type     'Oxford Diffraction Gemini R'
_diffrn_measurement_method     '\f and \w scans'
_diffrn_detector_area_resol_mean     10.5081
_diffrn_reflns_number     11476
_diffrn_reflns_av_R_equivalents     0.0410
_diffrn_reflns_av_sigmaI/netI     0.0326
_diffrn_reflns_theta_min     4.37
_diffrn_reflns_theta_max     73.69
_diffrn_reflns_theta_full     67.50
_diffrn_measured_fraction_theta_max     0.953
_diffrn_measured_fraction_theta_full     0.983
_diffrn_reflns_limit_h_min     -11
_diffrn_reflns_limit_h_max     10
_diffrn_reflns_limit_k_min     -15
_diffrn_reflns_limit_k_max     15
_diffrn_reflns_limit_l_min     -15
_diffrn_reflns_limit_l_max     15
_diffrn_standards_number     0
_diffrn_standards_interval_count     0
_diffrn_standards_interval_time     ?
_diffrn_standards_decay_%     <2%
_refine_special_details
;
Refinement of <i>F</i>^2^ against ALL reflections. The weighted <i>R</i>-factor
<i>wR</i> and goodness of fit <i>S</i> are based on <i>F</i>^2^, conventional
<i>R</i>-factors <i>R</i> are based on <i>F</i>, with <i>F</i> set to zero for
negative <i>F</i>^2^. The threshold expression of <i>F</i>^2^ >
\s(<i>F</i>^2^) is used only for calculating <i>R</i>-factors(gt) <i>etc</i>.
and is not relevant to the choice of reflections for refinement.
<i>R</i>-factors based on <i>F</i>^2^ are statistically about twice as large
as those based on <i>F</i>, and <i>R</i>- factors based on ALL data will be
even larger.
;
_reflns_number_total     5337
_reflns_number_gt     4629
_reflns_threshold_expression     I>2\s(I)
_refine_ls_structure_factor_coef     Fsqd
_refine_ls_matrix_type     full
_refine_ls_R_factor_all     0.0707
_refine_ls_R_factor_gt     0.0661
_refine_ls_wR_factor_gt     0.1911
_refine_ls_wR_factor_ref     0.1975
_refine_ls_goodness_of_fit_ref     1.084
_refine_ls_restrained_S_all     1.084
_refine_ls_number_reflns     5337
_refine_ls_number_parameters     381
_refine_ls_number_restraints     0
_refine_ls_hydrogen_treatment     constr
_refine_ls_weighting_scheme     calc
_refine_ls_weighting_details
         'calc w=1/[\s^2^(Fo^2^)+(0.1456P)^2^+0.1456P] where P=(Fo^2^+2Fc^2^)/3'
_atom_sites_solution_hydrogens     geom
_atom_sites_solution_primary     direct
_atom_sites_solution_secondary     difmap
_refine_ls_shift/su_max     0.008
_refine_ls_shift/su_mean     0.000
_refine_diff_density_max     0.324
_refine_diff_density_min     -0.363
_refine_ls_extinction_method     none
_refine_ls_extinction_coef     ?
loop_
    _atom_type_symbol
    _atom_type_description
    _atom_type_scat_dispersion_real
    _atom_type_scat_dispersion_imag
    _atom_type_scat_source
    'C' 'C' 0.0181 0.0091
                         'International Tables Vol C Tables 4.2.6.8 and 6.1.1.4'
    'H' 'H' 0.0000 0.0000
                         'International Tables Vol C Tables 4.2.6.8 and 6.1.1.4'
    'N' 'N' 0.0311 0.0180
                         'International Tables Vol C Tables 4.2.6.8 and 6.1.1.4'
_computing_data_collection     '<i>CrysAlis Pro</i> (Oxford Diffraction, 2007)'
_computing_cell_refinement     '<i>CrysAlis Pro</i> (Oxford Diffraction, 2007)'
_computing_data_reduction     '<i>CrysAlis Pro</i> (Oxford Diffraction, 2007)'
_computing_structure_solution     '<i>SHELXS97</i> (Sheldrick, 2008)'
_computing_structure_refinement     '<i>SHELXL97</i> (Sheldrick, 2008)'
_computing_molecular_graphics     '<i>SHELXTL</i> (Sheldrick, 2008)'
_computing_publication_material     '<i>SHELXTL</i> (Sheldrick, 2008)'
loop_
    _atom_site_type_symbol
    _atom_site_label
    _atom_site_fract_x
    _atom_site_fract_y
    _atom_site_fract_z
    _atom_site_U_iso_or_equiv
    _atom_site_adp_type
    _atom_site_calc_flag
    _atom_site_refinement_flags
    _atom_site_occupancy
    _atom_site_disorder_assembly
    _atom_site_disorder_group
    N N1A 0.45135(18) 1.19152(15) 0.78047(14) 0.0532(4) Uani d . 1 . .
    H H1AA 0.4813 1.2472 0.7965 0.064 Uiso calc R 1 . .
    H H1AB 0.4989 1.1200 0.8104 0.064 Uiso calc R 1 . .
    N N2A 0.09164(16) 1.06549(11) 0.59640(10) 0.0367(3) Uani d . 1 . .
    H H2AB 0.0731 1.0718 0.5275 0.044 Uiso calc R 1 . .
    N N3A 0.00963(15) 0.89841(12) 0.63377(10) 0.0351(3) Uani d . 1 . .
    N N4A 0.09680(14) 0.95804(11) 0.77803(10) 0.0315(3) Uani d . 1 . .
    N N5A 0.22563(16) 0.91112(13) 1.09733(11) 0.0402(3) Uani d . 1 . .
    C C1A 0.14467(17) 1.15507(13) 0.61884(11) 0.0325(3) Uani d . 1 . .
    C C2A 0.27421(17) 1.12989(14) 0.68428(12) 0.0354(3) Uani d . 1 . .
    H H2AA 0.3267 1.0525 0.7136 0.043 Uiso calc R 1 . .
    C C3A 0.32847(18) 1.21663(15) 0.70762(13) 0.0384(4) Uani d . 1 . .
    C C4A 0.2529(2) 1.33008(14) 0.66004(13) 0.0402(4) Uani d . 1 . .
    H H4AA 0.2900 1.3908 0.6720 0.048 Uiso calc R 1 . .
    C C5A 0.1243(2) 1.35351(14) 0.59555(13) 0.0405(4) Uani d . 1 . .
    H H5AA 0.0740 1.4312 0.5644 0.049 Uiso calc R 1 . .
    C C6A 0.06427(18) 1.26855(14) 0.57380(11) 0.0349(3) Uani d . 1 . .
    C C7A -0.0847(2) 1.29936(16) 0.51227(14) 0.0449(4) Uani d . 1 . .
    H H7AA -0.1031 1.2322 0.4949 0.067 Uiso calc R 1 . .
    H H7AB -0.0852 1.3614 0.4445 0.067 Uiso calc R 1 . .
    H H7AC -0.1627 1.3245 0.5573 0.067 Uiso calc R 1 . .
    C C8A 0.06709(16) 0.97057(13) 0.67282(11) 0.0307(3) Uani d . 1 . .
    C C9A -0.02004(18) 0.80801(14) 0.70933(13) 0.0364(4) Uani d . 1 . .
    H H9AA -0.0606 0.7550 0.6856 0.044 Uiso calc R 1 . .
    C C10A 0.00484(18) 0.78733(14) 0.81973(12) 0.0352(3) Uani d . 1 . .
    H H10A -0.0175 0.7222 0.8717 0.042 Uiso calc R 1 . .
    C C11A 0.06433(15) 0.86674(13) 0.85112(12) 0.0305(3) Uani d . 1 . .
    C C12A 0.09418(16) 0.85691(13) 0.96677(11) 0.0309(3) Uani d . 1 . .
    C C13A 0.02152(18) 0.79443(15) 1.05046(13) 0.0379(4) Uani d . 1 . .
    H H13A -0.0485 0.7548 1.0347 0.045 Uiso calc R 1 . .
    C C14A 0.05232(19) 0.79062(15) 1.15671(13) 0.0410(4) Uani d . 1 . .
    H H14A 0.0043 0.7484 1.2152 0.049 Uiso calc R 1 . .
    C C15A 0.15462(19) 0.84969(15) 1.17594(13) 0.0396(4) Uani d . 1 . .
    H H15A 0.1758 0.8465 1.2492 0.048 Uiso calc R 1 . .
    C C16A 0.19464(18) 0.91374(14) 0.99509(12) 0.0352(3) Uani d . 1 . .
    H H16A 0.2441 0.9570 0.9383 0.042 Uiso calc R 1 . .
    N N1B 0.6390(2) 0.87330(16) 0.93581(14) 0.0577(5) Uani d . 1 . .
    H H1BA 0.7029 0.9169 0.9334 0.069 Uiso calc R 1 . .
    H H1BB 0.6078 0.8380 0.9988 0.069 Uiso calc R 1 . .
    N N2B 0.35671(16) 0.69036(13) 0.74824(11) 0.0410(3) Uani d . 1 . .
    H H2BB 0.3241 0.6949 0.6825 0.049 Uiso calc R 1 . .
    N N3B 0.23997(18) 0.54289(14) 0.79199(12) 0.0442(4) Uani d . 1 . .
    N N4B 0.33110(14) 0.60433(12) 0.93401(11) 0.0351(3) Uani d . 1 . .
    N N5B 0.40511(18) 0.59479(14) 1.25219(12) 0.0479(4) Uani d . 1 . .
    C C1B 0.44747(17) 0.76724(14) 0.74862(13) 0.0365(4) Uani d . 1 . .
    C C2B 0.49205(18) 0.78610(14) 0.84372(13) 0.0386(4) Uani d . 1 . .
    H H2BA 0.4574 0.7484 0.9115 0.046 Uiso calc R 1 . .
    C C3B 0.58759(18) 0.86016(15) 0.84028(15) 0.0409(4) Uani d . 1 . .
    C C4B 0.63588(18) 0.91542(15) 0.73977(15) 0.0436(4) Uani d . 1 . .
    H H4BA 0.7005 0.9661 0.7357 0.052 Uiso calc R 1 . .
    C C5B 0.58953(19) 0.89634(15) 0.64595(15) 0.0439(4) Uani d . 1 . .
    H H5BA 0.6238 0.9347 0.5783 0.053 Uiso calc R 1 . .
    C C6B 0.49516(18) 0.82354(15) 0.64661(13) 0.0402(4) Uani d . 1 . .
    C C7B 0.4463(2) 0.80618(19) 0.54245(15) 0.0525(5) Uani d . 1 . .
    H H7BA 0.5010 0.8444 0.4824 0.079 Uiso calc R 1 . .
    H H7BB 0.3395 0.8388 0.5266 0.079 Uiso calc R 1 . .
    H H7BC 0.4665 0.7241 0.5506 0.079 Uiso calc R 1 . .
    C C8B 0.30922(17) 0.61004(14) 0.82990(13) 0.0351(3) Uani d . 1 . .
    C C9B 0.1970(3) 0.46071(19) 0.86902(16) 0.0539(5) Uani d . 1 . .
    H H9BA 0.1491 0.4103 0.8469 0.065 Uiso calc R 1 . .
    C C10B 0.2180(3) 0.44439(18) 0.97932(16) 0.0528(5) Uani d . 1 . .
    H H10B 0.1892 0.3829 1.0323 0.063 Uiso calc R 1 . .
    C C11B 0.28304(18) 0.52179(14) 1.00929(14) 0.0373(4) Uani d . 1 . .
    C C12B 0.30358(18) 0.51873(14) 1.12446(13) 0.0374(4) Uani d . 1 . .
    C C13B 0.2455(2) 0.44605(18) 1.20945(15) 0.0509(5) Uani d . 1 . .
    H H13B 0.1905 0.3952 1.1954 0.061 Uiso calc R 1 . .
    C C14B 0.2686(3) 0.44835(19) 1.31517(16) 0.0563(5) Uani d . 1 . .
    H H14B 0.2303 0.3990 1.3747 0.068 Uiso calc R 1 . .
    C C15B 0.3480(2) 0.52349(18) 1.33216(15) 0.0494(4) Uani d . 1 . .
    H H15B 0.3631 0.5248 1.4048 0.059 Uiso calc R 1 . .
    C C16B 0.3822(2) 0.59124(16) 1.15134(14) 0.0420(4) Uani d . 1 . .
    H H16B 0.4222 0.6416 1.0937 0.050 Uiso calc R 1 . .
loop_
    _atom_site_aniso_label
    _atom_site_aniso_U_11
    _atom_site_aniso_U_22
    _atom_site_aniso_U_33
    _atom_site_aniso_U_12
    _atom_site_aniso_U_13
    _atom_site_aniso_U_23
    N1A 0.0455(8) 0.0539(9) 0.0633(10) -0.0141(7) -0.0140(7) -0.0198(8)
    N2A 0.0504(8) 0.0383(7) 0.0242(6) -0.0166(6) -0.0026(5) -0.0088(5)
    N3A 0.0419(7) 0.0404(7) 0.0270(6) -0.0152(6) -0.0007(5) -0.0119(5)
    N4A 0.0344(6) 0.0360(7) 0.0262(6) -0.0104(5) 0.0003(5) -0.0107(5)
    N5A 0.0437(7) 0.0474(8) 0.0311(7) -0.0121(6) -0.0043(5) -0.0129(6)
    C1A 0.0392(8) 0.0361(8) 0.0248(6) -0.0131(6) 0.0039(5) -0.0100(5)
    C2A 0.0367(8) 0.0372(8) 0.0336(7) -0.0106(6) 0.0018(6) -0.0109(6)
    C3A 0.0381(8) 0.0463(9) 0.0345(8) -0.0159(7) 0.0019(6) -0.0132(6)
    C4A 0.0502(9) 0.0402(8) 0.0358(8) -0.0195(7) 0.0028(6) -0.0130(6)
    C5A 0.0546(10) 0.0343(8) 0.0319(7) -0.0109(7) -0.0007(6) -0.0082(6)
    C6A 0.0413(8) 0.0394(8) 0.0238(6) -0.0101(6) 0.0001(6) -0.0084(6)
    C7A 0.0495(9) 0.0448(9) 0.0381(8) -0.0037(7) -0.0097(7) -0.0135(7)
    C8A 0.0321(7) 0.0344(7) 0.0271(7) -0.0087(6) 0.0005(5) -0.0107(5)
    C9A 0.0409(8) 0.0419(8) 0.0332(8) -0.0184(6) 0.0025(6) -0.0153(6)
    C10A 0.0389(8) 0.0396(8) 0.0299(7) -0.0158(6) 0.0035(6) -0.0097(6)
    C11A 0.0285(7) 0.0364(7) 0.0274(7) -0.0076(6) 0.0016(5) -0.0106(6)
    C12A 0.0304(7) 0.0350(7) 0.0271(7) -0.0056(6) 0.0003(5) -0.0100(6)
    C13A 0.0391(8) 0.0466(9) 0.0306(8) -0.0144(7) 0.0032(6) -0.0121(6)
    C14A 0.0451(9) 0.0497(9) 0.0278(8) -0.0125(7) 0.0073(6) -0.0099(6)
    C15A 0.0460(9) 0.0457(9) 0.0262(7) -0.0050(7) -0.0026(6) -0.0132(6)
    C16A 0.0379(8) 0.0411(8) 0.0281(7) -0.0123(6) 0.0003(6) -0.0103(6)
    N1B 0.0666(11) 0.0661(11) 0.0539(9) -0.0375(9) 0.0047(8) -0.0222(8)
    N2B 0.0444(7) 0.0495(8) 0.0332(7) -0.0205(6) 0.0025(5) -0.0117(6)
    N3B 0.0504(8) 0.0514(8) 0.0397(7) -0.0241(7) 0.0054(6) -0.0182(6)
    N4B 0.0319(6) 0.0393(7) 0.0362(7) -0.0123(5) 0.0042(5) -0.0118(5)
    N5B 0.0513(9) 0.0535(9) 0.0423(8) -0.0134(7) -0.0011(6) -0.0183(7)
    C1B 0.0322(7) 0.0371(8) 0.0401(8) -0.0099(6) 0.0039(6) -0.0101(6)
    C2B 0.0376(8) 0.0407(8) 0.0397(8) -0.0139(7) 0.0062(6) -0.0117(7)
    C3B 0.0355(8) 0.0400(8) 0.0490(9) -0.0108(6) 0.0017(7) -0.0145(7)
    C4B 0.0354(8) 0.0401(8) 0.0570(10) -0.0152(7) 0.0061(7) -0.0123(7)
    C5B 0.0384(8) 0.0433(9) 0.0461(9) -0.0110(7) 0.0081(7) -0.0067(7)
    C6B 0.0362(8) 0.0424(9) 0.0392(8) -0.0084(7) 0.0032(6) -0.0084(7)
    C7B 0.0612(11) 0.0611(11) 0.0365(9) -0.0258(9) 0.0064(8) -0.0079(8)
    C8B 0.0314(7) 0.0384(8) 0.0374(8) -0.0103(6) 0.0033(6) -0.0127(6)
    C9B 0.0702(12) 0.0605(11) 0.0472(10) -0.0402(10) 0.0110(9) -0.0229(9)
    C10B 0.0721(13) 0.0568(11) 0.0424(9) -0.0398(10) 0.0124(8) -0.0164(8)
    C11B 0.0350(8) 0.0407(8) 0.0383(8) -0.0121(6) 0.0061(6) -0.0124(6)
    C12B 0.0357(8) 0.0403(8) 0.0376(8) -0.0093(6) 0.0047(6) -0.0132(7)
    C13B 0.0584(11) 0.0587(11) 0.0436(10) -0.0277(9) 0.0129(8) -0.0176(8)
    C14B 0.0692(13) 0.0637(12) 0.0393(9) -0.0244(10) 0.0153(8) -0.0140(8)
    C15B 0.0547(10) 0.0569(11) 0.0365(9) -0.0077(8) 0.0032(7) -0.0174(8)
    C16B 0.0441(9) 0.0460(9) 0.0379(8) -0.0145(7) 0.0023(7) -0.0125(7)
_geom_special_details
;
All e.s.d.'s (except the e.s.d. in the dihedral angle between two l.s. planes)
are estimated using the full covariance matrix. The cell e.s.d.'s are taken
into account individually in the estimation of e.s.d.'s in distances, angles
and torsion angles; correlations between e.s.d.'s in cell parameters are only
used when they are defined by crystal symmetry. An approximate (isotropic)
treatment of cell e.s.d.'s is used for estimating e.s.d.'s involving l.s.
planes.
;
loop_
    _geom_bond_atom_site_label_1
    _geom_bond_atom_site_label_2
    _geom_bond_site_symmetry_2
    _geom_bond_distance
    _geom_bond_publ_flag
    N1A C3A . 1.394(2) ?
    N1A H1AA . 0.8800 ?
    N1A H1AB . 0.8800 ?
    N2A C8A . 1.3606(19) ?
    N2A C1A . 1.4186(19) ?
    N2A H2AB . 0.8800 ?
    N3A C9A . 1.334(2) ?
    N3A C8A . 1.3522(19) ?
    N4A C11A . 1.3371(19) ?
    N4A C8A . 1.3377(18) ?
    N5A C16A . 1.336(2) ?
    N5A C15A . 1.338(2) ?
    C1A C2A . 1.388(2) ?
    C1A C6A . 1.406(2) ?
    C2A C3A . 1.397(2) ?
    C2A H2AA . 0.9500 ?
    C3A C4A . 1.396(2) ?
    C4A C5A . 1.378(2) ?
    C4A H4AA . 0.9500 ?
    C5A C6A . 1.396(2) ?
    C5A H5AA . 0.9500 ?
    C6A C7A . 1.505(2) ?
    C7A H7AA . 0.9800 ?
    C7A H7AB . 0.9800 ?
    C7A H7AC . 0.9800 ?
    C9A C10A . 1.376(2) ?
    C9A H9AA . 0.9500 ?
    C10A C11A . 1.389(2) ?
    C10A H10A . 0.9500 ?
    C11A C12A . 1.4776(19) ?
    C12A C13A . 1.392(2) ?
    C12A C16A . 1.392(2) ?
    C13A C14A . 1.382(2) ?
    C13A H13A . 0.9500 ?
    C14A C15A . 1.382(2) ?
    C14A H14A . 0.9500 ?
    C15A H15A . 0.9500 ?
    C16A H16A . 0.9500 ?
    N1B C3B . 1.386(2) ?
    N1B H1BA . 0.8800 ?
    N1B H1BB . 0.8800 ?
    N2B C8B . 1.365(2) ?
    N2B C1B . 1.406(2) ?
    N2B H2BB . 0.8800 ?
    N3B C9B . 1.328(2) ?
    N3B C8B . 1.353(2) ?
    N4B C8B . 1.333(2) ?
    N4B C11B . 1.342(2) ?
    N5B C16B . 1.330(2) ?
    N5B C15B . 1.336(3) ?
    C1B C2B . 1.392(2) ?
    C1B C6B . 1.410(2) ?
    C2B C3B . 1.402(2) ?
    C2B H2BA . 0.9500 ?
    C3B C4B . 1.394(2) ?
    C4B C5B . 1.384(3) ?
    C4B H4BA . 0.9500 ?
    C5B C6B . 1.387(2) ?
    C5B H5BA . 0.9500 ?
    C6B C7B . 1.505(2) ?
    C7B H7BA . 0.9800 ?
    C7B H7BB . 0.9800 ?
    C7B H7BC . 0.9800 ?
    C9B C10B . 1.380(3) ?
    C9B H9BA . 0.9500 ?
    C10B C11B . 1.387(2) ?
    C10B H10B . 0.9500 ?
    C11B C12B . 1.482(2) ?
    C12B C13B . 1.387(2) ?
    C12B C16B . 1.394(2) ?
    C13B C14B . 1.387(3) ?
    C13B H13B . 0.9500 ?
    C14B C15B . 1.375(3) ?
    C14B H14B . 0.9500 ?
    C15B H15B . 0.9500 ?
    C16B H16B . 0.9500 ?
loop_
    _geom_angle_atom_site_label_1
    _geom_angle_atom_site_label_2
    _geom_angle_atom_site_label_3
    _geom_angle_site_symmetry_1
    _geom_angle_site_symmetry_3
    _geom_angle
    _geom_angle_publ_flag
    C3A N1A H1AA . . 120.0 ?
    C3A N1A H1AB . . 120.0 ?
    H1AA N1A H1AB . . 120.0 ?
    C8A N2A C1A . . 125.27(12) ?
    C8A N2A H2AB . . 117.4 ?
    C1A N2A H2AB . . 117.4 ?
    C9A N3A C8A . . 115.26(12) ?
    C11A N4A C8A . . 116.85(13) ?
    C16A N5A C15A . . 117.00(14) ?
    C2A C1A C6A . . 121.09(14) ?
    C2A C1A N2A . . 119.94(14) ?
    C6A C1A N2A . . 118.97(14) ?
    C1A C2A C3A . . 120.97(15) ?
    C1A C2A H2AA . . 119.5 ?
    C3A C2A H2AA . . 119.5 ?
    N1A C3A C4A . . 120.05(15) ?
    N1A C3A C2A . . 121.35(16) ?
    C4A C3A C2A . . 118.55(14) ?
    C5A C4A C3A . . 119.66(15) ?
    C5A C4A H4AA . . 120.2 ?
    C3A C4A H4AA . . 120.2 ?
    C4A C5A C6A . . 123.15(15) ?
    C4A C5A H5AA . . 118.4 ?
    C6A C5A H5AA . . 118.4 ?
    C5A C6A C1A . . 116.50(14) ?
    C5A C6A C7A . . 120.24(15) ?
    C1A C6A C7A . . 123.11(14) ?
    C6A C7A H7AA . . 109.5 ?
    C6A C7A H7AB . . 109.5 ?
    H7AA C7A H7AB . . 109.5 ?
    C6A C7A H7AC . . 109.5 ?
    H7AA C7A H7AC . . 109.5 ?
    H7AB C7A H7AC . . 109.5 ?
    N4A C8A N3A . . 125.95(14) ?
    N4A C8A N2A . . 118.49(13) ?
    N3A C8A N2A . . 115.53(12) ?
    N3A C9A C10A . . 123.62(14) ?
    N3A C9A H9AA . . 118.2 ?
    C10A C9A H9AA . . 118.2 ?
    C9A C10A C11A . . 116.47(14) ?
    C9A C10A H10A . . 121.8 ?
    C11A C10A H10A . . 121.8 ?
    N4A C11A C10A . . 121.83(13) ?
    N4A C11A C12A . . 115.68(13) ?
    C10A C11A C12A . . 122.49(14) ?
    C13A C12A C16A . . 117.58(14) ?
    C13A C12A C11A . . 122.18(14) ?
    C16A C12A C11A . . 120.21(13) ?
    C14A C13A C12A . . 119.29(15) ?
    C14A C13A H13A . . 120.4 ?
    C12A C13A H13A . . 120.4 ?
    C13A C14A C15A . . 118.45(15) ?
    C13A C14A H14A . . 120.8 ?
    C15A C14A H14A . . 120.8 ?
    N5A C15A C14A . . 123.75(14) ?
    N5A C15A H15A . . 118.1 ?
    C14A C15A H15A . . 118.1 ?
    N5A C16A C12A . . 123.93(14) ?
    N5A C16A H16A . . 118.0 ?
    C12A C16A H16A . . 118.0 ?
    C3B N1B H1BA . . 120.0 ?
    C3B N1B H1BB . . 120.0 ?
    H1BA N1B H1BB . . 120.0 ?
    C8B N2B C1B . . 132.56(13) ?
    C8B N2B H2BB . . 113.7 ?
    C1B N2B H2BB . . 113.7 ?
    C9B N3B C8B . . 114.62(14) ?
    C8B N4B C11B . . 116.88(14) ?
    C16B N5B C15B . . 116.92(16) ?
    C2B C1B N2B . . 122.80(14) ?
    C2B C1B C6B . . 120.89(15) ?
    N2B C1B C6B . . 116.30(14) ?
    C1B C2B C3B . . 120.59(15) ?
    C1B C2B H2BA . . 119.7 ?
    C3B C2B H2BA . . 119.7 ?
    N1B C3B C4B . . 120.74(16) ?
    N1B C3B C2B . . 120.41(16) ?
    C4B C3B C2B . . 118.76(16) ?
    C5B C4B C3B . . 119.87(15) ?
    C5B C4B H4BA . . 120.1 ?
    C3B C4B H4BA . . 120.1 ?
    C4B C5B C6B . . 122.78(16) ?
    C4B C5B H5BA . . 118.6 ?
    C6B C5B H5BA . . 118.6 ?
    C5B C6B C1B . . 117.11(16) ?
    C5B C6B C7B . . 121.02(15) ?
    C1B C6B C7B . . 121.86(15) ?
    C6B C7B H7BA . . 109.5 ?
    C6B C7B H7BB . . 109.5 ?
    H7BA C7B H7BB . . 109.5 ?
    C6B C7B H7BC . . 109.5 ?
    H7BA C7B H7BC . . 109.5 ?
    H7BB C7B H7BC . . 109.5 ?
    N4B C8B N3B . . 126.65(15) ?
    N4B C8B N2B . . 120.66(14) ?
    N3B C8B N2B . . 112.68(14) ?
    N3B C9B C10B . . 123.72(16) ?
    N3B C9B H9BA . . 118.1 ?
    C10B C9B H9BA . . 118.1 ?
    C9B C10B C11B . . 116.98(16) ?
    C9B C10B H10B . . 121.5 ?
    C11B C10B H10B . . 121.5 ?
    N4B C11B C10B . . 121.01(15) ?
    N4B C11B C12B . . 116.35(14) ?
    C10B C11B C12B . . 122.65(15) ?
    C13B C12B C16B . . 117.07(15) ?
    C13B C12B C11B . . 122.48(15) ?
    C16B C12B C11B . . 120.45(15) ?
    C12B C13B C14B . . 119.26(18) ?
    C12B C13B H13B . . 120.4 ?
    C14B C13B H13B . . 120.4 ?
    C15B C14B C13B . . 118.68(18) ?
    C15B C14B H14B . . 120.7 ?
    C13B C14B H14B . . 120.7 ?
    N5B C15B C14B . . 123.59(16) ?
    N5B C15B H15B . . 118.2 ?
    C14B C15B H15B . . 118.2 ?
    N5B C16B C12B . . 124.47(16) ?
    N5B C16B H16B . . 117.8 ?
    C12B C16B H16B . . 117.8 ?
loop_
    _geom_torsion_atom_site_label_1
    _geom_torsion_atom_site_label_2
    _geom_torsion_atom_site_label_3
    _geom_torsion_atom_site_label_4
    _geom_torsion_site_symmetry_1
    _geom_torsion_site_symmetry_2
    _geom_torsion_site_symmetry_3
    _geom_torsion_site_symmetry_4
    _geom_torsion
    _geom_torsion_publ_flag
    C8A N2A C1A C2A . . . . 53.0(2) ?
    C8A N2A C1A C6A . . . . -127.07(16) ?
    C6A C1A C2A C3A . . . . 0.2(2) ?
    N2A C1A C2A C3A . . . . -179.91(14) ?
    C1A C2A C3A N1A . . . . 174.58(15) ?
    C1A C2A C3A C4A . . . . -2.6(2) ?
    N1A C3A C4A C5A . . . . -174.45(16) ?
    C2A C3A C4A C5A . . . . 2.8(2) ?
    C3A C4A C5A C6A . . . . -0.5(3) ?
    C4A C5A C6A C1A . . . . -1.9(2) ?
    C4A C5A C6A C7A . . . . 173.70(16) ?
    C2A C1A C6A C5A . . . . 2.0(2) ?
    N2A C1A C6A C5A . . . . -177.91(13) ?
    C2A C1A C6A C7A . . . . -173.39(14) ?
    N2A C1A C6A C7A . . . . 6.7(2) ?
    C11A N4A C8A N3A . . . . -1.2(2) ?
    C11A N4A C8A N2A . . . . 176.72(13) ?
    C9A N3A C8A N4A . . . . 0.7(2) ?
    C9A N3A C8A N2A . . . . -177.29(13) ?
    C1A N2A C8A N4A . . . . -1.1(2) ?
    C1A N2A C8A N3A . . . . 176.99(14) ?
    C8A N3A C9A C10A . . . . 0.0(2) ?
    N3A C9A C10A C11A . . . . -0.1(2) ?
    C8A N4A C11A C10A . . . . 1.0(2) ?
    C8A N4A C11A C12A . . . . -178.27(12) ?
    C9A C10A C11A N4A . . . . -0.5(2) ?
    C9A C10A C11A C12A . . . . 178.78(14) ?
    N4A C11A C12A C13A . . . . 156.70(14) ?
    C10A C11A C12A C13A . . . . -22.6(2) ?
    N4A C11A C12A C16A . . . . -21.4(2) ?
    C10A C11A C12A C16A . . . . 159.27(15) ?
    C16A C12A C13A C14A . . . . -0.5(2) ?
    C11A C12A C13A C14A . . . . -178.66(14) ?
    C12A C13A C14A C15A . . . . 0.2(3) ?
    C16A N5A C15A C14A . . . . -0.4(3) ?
    C13A C14A C15A N5A . . . . 0.3(3) ?
    C15A N5A C16A C12A . . . . 0.0(2) ?
    C13A C12A C16A N5A . . . . 0.4(2) ?
    C11A C12A C16A N5A . . . . 178.63(14) ?
    C8B N2B C1B C2B . . . . -9.9(3) ?
    C8B N2B C1B C6B . . . . 168.66(17) ?
    N2B C1B C2B C3B . . . . 177.37(15) ?
    C6B C1B C2B C3B . . . . -1.1(3) ?
    C1B C2B C3B N1B . . . . -176.01(16) ?
    C1B C2B C3B C4B . . . . 0.6(3) ?
    N1B C3B C4B C5B . . . . 176.50(17) ?
    C2B C3B C4B C5B . . . . -0.1(3) ?
    C3B C4B C5B C6B . . . . 0.1(3) ?
    C4B C5B C6B C1B . . . . -0.5(3) ?
    C4B C5B C6B C7B . . . . 179.38(17) ?
    C2B C1B C6B C5B . . . . 1.0(2) ?
    N2B C1B C6B C5B . . . . -177.55(14) ?
    C2B C1B C6B C7B . . . . -178.88(16) ?
    N2B C1B C6B C7B . . . . 2.6(2) ?
    C11B N4B C8B N3B . . . . 1.8(2) ?
    C11B N4B C8B N2B . . . . -179.01(14) ?
    C9B N3B C8B N4B . . . . -3.2(3) ?
    C9B N3B C8B N2B . . . . 177.55(17) ?
    C1B N2B C8B N4B . . . . 9.8(3) ?
    C1B N2B C8B N3B . . . . -170.97(17) ?
    C8B N3B C9B C10B . . . . 0.9(3) ?
    N3B C9B C10B C11B . . . . 2.4(3) ?
    C8B N4B C11B C10B . . . . 1.9(2) ?
    C8B N4B C11B C12B . . . . -178.07(13) ?
    C9B C10B C11B N4B . . . . -3.9(3) ?
    C9B C10B C11B C12B . . . . 176.12(18) ?
    N4B C11B C12B C13B . . . . 173.11(16) ?
    C10B C11B C12B C13B . . . . -6.9(3) ?
    N4B C11B C12B C16B . . . . -6.2(2) ?
    C10B C11B C12B C16B . . . . 173.81(18) ?
    C16B C12B C13B C14B . . . . -0.3(3) ?
    C11B C12B C13B C14B . . . . -179.66(17) ?
    C12B C13B C14B C15B . . . . 0.4(3) ?
    C16B N5B C15B C14B . . . . 0.0(3) ?
    C13B C14B C15B N5B . . . . -0.2(3) ?
    C15B N5B C16B C12B . . . . 0.0(3) ?
    C13B C12B C16B N5B . . . . 0.2(3) ?
    C11B C12B C16B N5B . . . . 179.52(16) ?
loop_
    _geom_hbond_atom_site_label_D
    _geom_hbond_atom_site_label_H
    _geom_hbond_atom_site_label_A
    _geom_hbond_site_symmetry_A
    _geom_hbond_distance_DH
    _geom_hbond_distance_HA
    _geom_hbond_distance_DA
    _geom_hbond_angle_DHA
    N1A H1AA N5B 2_677 0.88 2.36 3.154(2) 151
    N2A H2AB N3A 2_576 0.88 2.11 2.9815(17) 170
    N1B H1BA N5A 2_677 0.88 2.31 3.130(2) 155
    C2A H2AA Cg3 1_555 0.95 2.87 3.7834(19) 162
    C14A H14A Cg2 2_577 0.95 2.64 3.4709(18) 146
