# Supplementary material for: N-(5-Amino-2-methyl­phen­yl)-4-(3-pyri­dyl)­pyrimidin-2-amine
Source: Acta Crystallogr Sect E Struct Rep Online. 2010 Jan 13;66(Pt 2):o349. doi: 10.1107/S1600536810000899 (PMC2979750; doi:10.1107/S1600536810000899)
Supplement: Supplementary file 2 [file e-66-0o349-Isup2.hkl]

# 
# h,k,l, Fc-squared, Fo-squared, sigma(Fo-squared) and status flag 
# 
data_I
_shelx_title ' hsy616Cu in P-1' 
_shelx_refln_list_code          4 
_shelx_F_calc_maximum      124.51 
_exptl_crystal_F_000       584.00 
_reflns_d_resolution_high  0.8032 
 
loop_ 
 _symmetry_equiv_pos_as_xyz 
 'x, y, z' 
 '-x, -y, -z' 
 
_cell_length_a     9.2242 
_cell_length_b    12.5399 
_cell_length_c    12.8594 
_cell_angle_alpha  72.719 
_cell_angle_beta   89.724 
_cell_angle_gamma  77.712 
 
_shelx_F_squared_multiplier     1.000 
 
loop_ 
 _refln_index_h 
 _refln_index_k 
 _refln_index_l 
 _refln_F_squared_calc 
 _refln_F_squared_meas 
 _refln_F_squared_sigma 
 _refln_observed_status 
   1   0   0      151.36       91.52     14.13 o 
   2   0   0      135.03      121.86     10.12 o 
   3   0   0     2024.22     1954.33    195.06 o 
   4   0   0       45.39       69.97      1.90 o 
   5   0   0       53.64       75.96      2.90 o 
   6   0   0       69.25       84.64     13.39 o 
   7   0   0       86.96       77.98      1.09 o 
   8   0   0        0.78        0.72      0.50 o 
   9   0   0        7.73        8.47      0.52 o 
  10   0   0        5.55        4.69      0.47 o 
  11   0   0        2.78        2.79      0.54 o 
 -10   1   0       10.16        9.91      0.45 o 
  -9   1   0        4.28        4.10      0.53 o 
  -8   1   0       38.58       27.69      0.49 o 
  -7   1   0      199.16      202.27      2.00 o 
  -6   1   0       62.28       77.45     11.21 o 
  -5   1   0        2.38        3.05      2.58 o 
  -4   1   0      298.73      346.47     10.75 o 
  -3   1   0     1770.12     1802.91     73.61 o 
  -2   1   0     7891.50     8348.77     46.57 o 
  -1   1   0     2379.75     2084.33     78.14 o 
   1   1   0     2884.84     2216.59     15.76 o 
   3   1   0       43.18       47.99      7.83 o 
   4   1   0       63.39       71.94     13.20 o 
   5   1   0       41.66       56.55      1.46 o 
   6   1   0        4.67        7.73      1.58 o 
   7   1   0       24.96       28.25      0.87 o 
   8   1   0       62.09       64.11      2.93 o 
   9   1   0        8.81        5.93      0.60 o 
  10   1   0        0.11        0.36      0.64 o 
  11   1   0       33.16       39.33      3.19 o 
 -10   2   0       40.02       39.99      1.37 o 
  -9   2   0        9.02        8.46      0.48 o 
  -8   2   0       28.15       22.31      0.63 o 
  -7   2   0       58.39       50.44      0.63 o 
  -6   2   0      320.33      440.18     89.76 o 
  -5   2   0      616.07      810.90     35.75 o 
  -4   2   0        4.98        2.38      0.70 o 
  -3   2   0     1391.47     1479.84     39.88 o 
  -1   2   0      446.98      421.41      6.72 o 
   0   2   0       20.77       14.62      0.44 o 
   1   2   0      400.99      370.69      1.94 o 
   2   2   0       79.90       74.63      2.13 o 
   3   2   0      827.44      764.48     75.90 o 
   4   2   0      683.58      680.59      4.27 o 
   5   2   0     1110.92     1321.55     18.88 o 
   6   2   0      275.40      293.04     29.98 o 
   7   2   0       12.50        7.67      1.16 o 
   8   2   0       36.94       36.39      0.67 o 
   9   2   0        0.13       -0.22      0.24 o 
  10   2   0       21.97       18.87      1.28 o 
  11   2   0        0.66        0.87      0.43 o 
 -10   3   0        6.27        5.19      0.58 o 
  -9   3   0       68.19       65.52      0.87 o 
  -8   3   0        1.65        1.77      0.57 o 
  -7   3   0      234.13      222.13      1.44 o 
  -6   3   0      233.24      225.62      1.80 o 
  -5   3   0       21.99       20.97      2.08 o 
  -4   3   0     1739.25     1886.77    114.79 o 
  -3   3   0       66.78       94.78      1.08 o 
  -2   3   0      249.57      257.62      2.46 o 
  -1   3   0      321.13      249.05      1.38 o 
   1   3   0      874.69      837.42     12.61 o 
   2   3   0      152.84      144.32      2.99 o 
   3   3   0       16.78       30.16     13.28 o 
   4   3   0      320.70      319.58     28.96 o 
   5   3   0      290.57      287.09     23.93 o 
   6   3   0       57.37       54.32      1.93 o 
   7   3   0       26.04       26.81      0.74 o 
   8   3   0       21.00       16.02      0.52 o 
   9   3   0       34.06       31.60      0.64 o 
  10   3   0        7.57        5.69      0.47 o 
  11   3   0        0.78        1.01      0.55 o 
 -10   4   0       11.66       10.76      0.49 o 
  -9   4   0       10.86        9.75      0.64 o 
  -8   4   0        0.06       -0.08      0.54 o 
  -7   4   0       22.65       21.43      0.59 o 
  -6   4   0        6.54        6.43      0.52 o 
  -5   4   0      143.99      227.82      7.37 o 
  -4   4   0     1040.64     1223.92     59.24 o 
  -3   4   0      418.35      431.36      3.95 o 
  -2   4   0       42.23       74.03      3.13 o 
  -1   4   0       67.82       85.20      1.25 o 
   0   4   0     1138.58     1084.73      4.46 o 
   1   4   0      405.31      392.32      2.66 o 
   2   4   0     2237.72     2405.62    254.90 o 
   3   4   0      509.10      556.03     22.28 o 
   4   4   0      341.61      390.98     36.96 o 
   5   4   0      221.32      260.59     26.24 o 
   6   4   0       55.96       49.68      2.26 o 
   7   4   0        6.52        7.94      0.75 o 
   8   4   0      219.00      200.56      1.41 o 
   9   4   0        0.03        0.60      0.83 o 
  10   4   0        0.55        0.15      0.34 o 
  11   4   0        7.49        6.43      0.40 o 
  -8   5   0       28.19       25.99      0.81 o 
  -7   5   0       66.19       64.94      1.21 o 
  -6   5   0      265.25      256.68      5.20 o 
  -5   5   0       42.81       50.64      2.88 o 
  -4   5   0      260.22      335.63     17.50 o 
  -3   5   0       30.63       29.65      1.27 o 
  -2   5   0     2370.28     2574.57     63.43 o 
  -1   5   0      503.62      617.58     19.90 o 
   0   5   0       12.14       10.63      0.58 o 
   1   5   0       44.22       52.43      6.87 o 
   2   5   0      702.37      808.65     74.21 o 
   3   5   0        8.94       27.41      0.67 o 
   4   5   0        6.38        2.63      1.13 o 
   5   5   0        1.31       10.27      7.28 o 
   6   5   0       19.54       20.88      2.57 o 
   7   5   0       14.65       10.76      0.70 o 
   8   5   0       10.43       10.62      1.06 o 
   9   5   0       86.60       78.28      1.22 o 
  10   5   0        7.20        5.28      0.51 o 
  11   5   0       20.84       21.09      0.54 o 
  -9   6   0        6.00        7.81      0.51 o 
  -8   6   0        6.30        7.80      0.68 o 
  -7   6   0       26.30       27.68      0.82 o 
  -5   6   0      491.17      500.72      2.95 o 
  -4   6   0       20.35       42.20      6.96 o 
  -3   6   0      188.24      216.70      1.67 o 
  -2   6   0       96.45       93.59      2.09 o 
  -1   6   0       25.57       25.05      1.10 o 
   0   6   0      125.19      117.28      1.22 o 
   1   6   0      155.13      168.68      4.94 o 
   2   6   0       84.25      119.75      7.89 o 
   3   6   0       63.97       70.06      1.41 o 
   4   6   0      165.62      179.04      8.84 o 
   5   6   0       41.48       43.00      2.44 o 
   6   6   0      124.97       88.91     25.23 o 
   7   6   0       79.87       66.70      0.93 o 
   8   6   0       77.56       70.36      0.91 o 
   9   6   0       54.09       51.25      2.49 o 
  10   6   0       20.31       23.52      0.50 o 
  11   6   0        0.66        3.99      0.54 o 
  -8   7   0        0.23        0.04      0.59 o 
  -7   7   0        3.02        3.66      0.71 o 
  -6   7   0      100.68      116.99      4.32 o 
  -5   7   0        0.92        0.12      0.41 o 
  -4   7   0      504.17      506.71     79.01 o 
  -3   7   0      210.41      291.73      4.43 o 
  -2   7   0      125.71      127.21      2.66 o 
  -1   7   0        1.77       12.17      1.39 o 
   0   7   0       77.05       83.40      1.97 o 
   1   7   0        5.59       10.62      0.85 o 
   2   7   0      264.17      328.17     11.76 o 
   3   7   0       70.39       90.11      1.28 o 
   4   7   0        4.80        6.00      1.00 o 
   5   7   0        7.66        5.09      1.29 o 
   6   7   0      258.34      207.64      9.99 o 
   7   7   0      137.30      122.93      2.29 o 
   8   7   0        0.42       -0.07      0.42 o 
   9   7   0      123.60      126.31      3.79 o 
  10   7   0      147.49      155.37      1.29 o 
  11   7   0       23.73       25.68      0.50 o 
  -7   8   0      111.74      140.51      1.24 o 
  -6   8   0        0.01        0.68      0.65 o 
  -5   8   0       14.14       16.37      0.94 o 
  -4   8   0      168.79      141.79      1.37 o 
  -3   8   0       24.67       30.37      0.72 o 
  -2   8   0        1.98        6.05      0.51 o 
  -1   8   0      132.27      180.45      3.25 o 
   0   8   0      121.11      146.56      2.05 o 
   1   8   0       26.21       27.22      1.58 o 
   2   8   0       20.56       21.08      1.06 o 
   3   8   0      691.90      685.39     27.46 o 
   4   8   0       45.67       49.06      1.57 o 
   5   8   0      368.93      314.54      1.56 o 
   6   8   0       10.08        9.32      0.64 o 
   7   8   0        0.07       -0.20      0.53 o 
   8   8   0      276.58      243.69      4.20 o 
   9   8   0      146.31      161.60      1.19 o 
  10   8   0        1.99        1.87      0.43 o 
  -6   9   0        8.10       10.61      0.81 o 
  -5   9   0       52.33       43.48      2.42 o 
  -4   9   0       25.34       24.15      1.42 o 
  -3   9   0        0.61        1.19      0.47 o 
  -2   9   0       19.46       19.07      0.58 o 
  -1   9   0        5.85        4.67      0.49 o 
   0   9   0       50.55       48.11      1.06 o 
   1   9   0       14.72       15.96      0.78 o 
   2   9   0        0.68        2.83      1.43 o 
   3   9   0       24.85       28.46      0.59 o 
   4   9   0     1299.63     1071.65      3.88 o 
   5   9   0      570.91      496.29      5.53 o 
   6   9   0      154.23      129.55     20.25 o 
   7   9   0        0.01       -0.05      0.53 o 
   8   9   0       28.10       30.10      1.57 o 
   9   9   0        2.85        2.43      0.47 o 
  10   9   0       46.06       61.81      1.59 o 
  -5  10   0       11.38       10.57      0.79 o 
  -4  10   0        8.76        7.56      0.47 o 
  -3  10   0       13.76       11.60      0.44 o 
  -2  10   0       10.48        6.99      0.45 o 
  -1  10   0       10.67        7.61      0.47 o 
   0  10   0       38.05       32.38      0.47 o 
   1  10   0      432.88      376.36      1.35 o 
   2  10   0      815.45      768.43     10.99 o 
   3  10   0     2358.81     2016.67      4.00 o 
   4  10   0       48.48       45.00      1.73 o 
   5  10   0      216.31      198.97      7.69 o 
   6  10   0      564.88      440.74     69.97 o 
   7  10   0       16.22       17.69      2.04 o 
   8  10   0       21.45       23.97      0.59 o 
   9  10   0       10.08       12.81      0.42 o 
  10  10   0        0.02        0.29      0.45 o 
  -4  11   0        8.11        6.14      0.86 o 
  -3  11   0       74.79       68.57      4.16 o 
  -2  11   0       22.29       20.43      0.97 o 
  -1  11   0       97.35       89.74      4.00 o 
   0  11   0       29.63       25.65      0.81 o 
   1  11   0      278.80      264.86      2.63 o 
   2  11   0        1.99        1.72      0.51 o 
   3  11   0       30.93       31.29      0.47 o 
   4  11   0      953.16      828.43     27.92 o 
   5  11   0      243.21      259.22      1.89 o 
   6  11   0        0.79        0.72      0.75 o 
   7  11   0        3.13        1.29      0.60 o 
   8  11   0        2.87        3.72      0.65 o 
   9  11   0       20.46       28.15      1.29 o 
  -3  12   0        2.34        3.60      0.48 o 
  -2  12   0       63.73       54.98     17.00 o 
  -1  12   0       14.31       11.78      3.02 o 
   0  12   0       87.82       80.19     15.96 o 
   1  12   0      308.97      280.47     29.14 o 
   2  12   0        3.20        2.81      0.51 o 
   3  12   0      101.22       94.08      1.26 o 
   4  12   0      126.06      130.77      6.11 o 
   5  12   0       20.31       19.24      0.79 o 
   6  12   0       12.96       14.18      0.68 o 
   7  12   0        0.01       -0.13      0.15 o 
   8  12   0       10.61       11.37      0.43 o 
  -2  13   0        1.74        1.08      0.48 o 
  -1  13   0      127.19      124.96     37.62 o 
   0  13   0       17.79       15.41      4.72 o 
   1  13   0       39.21       38.46      9.83 o 
   2  13   0      342.08      325.82     46.15 o 
   3  13   0       60.70       62.30      1.27 o 
   4  13   0        5.22        4.97      1.02 o 
   5  13   0        9.86       10.73      1.20 o 
   6  13   0        5.86        7.49      0.64 o 
   7  13   0       11.40       16.33      0.46 o 
   0  14   0        0.23        0.64      0.39 o 
   1  14   0       23.38       26.95      0.54 o 
   2  14   0       52.48       52.38      6.96 o 
   3  14   0        3.14        3.65      0.99 o 
   5  14   0        3.29        5.60      1.14 o 
   6  14   0        0.51        1.03      0.86 o 
  -4 -14   1        2.08        2.39      0.99 o 
  -3 -14   1        5.04        5.26      0.93 o 
  -2 -14   1        3.64        3.29      0.87 o 
  -1 -14   1       16.02       20.72      0.45 o 
  -6 -13   1       11.28       14.95      0.35 o 
  -5 -13   1        1.82        2.68      0.58 o 
  -4 -13   1        8.91        8.31      1.00 o 
  -3 -13   1       21.29       23.88      0.52 o 
  -2 -13   1        3.21        2.73      0.42 o 
  -1 -13   1       31.40       29.47      5.94 o 
   0 -13   1       15.85       17.43      4.61 o 
   1 -13   1        1.80        1.77      0.85 o 
   2 -13   1        2.49        5.17      1.23 o 
  -8 -12   1        1.53        1.50      0.41 o 
  -7 -12   1        0.63        0.41      0.39 o 
  -6 -12   1       19.00       20.54      0.65 o 
  -5 -12   1        0.46        0.55      0.65 o 
  -4 -12   1        7.95        8.59      1.25 o 
  -3 -12   1       21.56       18.33      0.71 o 
  -2 -12   1       48.96       46.89      2.01 o 
  -1 -12   1        5.91        4.99      0.50 o 
   0 -12   1        0.01       -0.04      0.35 o 
   1 -12   1        2.03        1.30      0.47 o 
   2 -12   1       15.57       12.85      3.99 o 
   3 -12   1        2.94        2.66      0.65 o 
  -9 -11   1       20.09       28.60      0.51 o 
  -8 -11   1        6.97        4.96      0.46 o 
  -7 -11   1       14.54       13.78      0.54 o 
  -6 -11   1        0.37        0.52      0.73 o 
  -5 -11   1       98.18      108.45      4.61 o 
  -4 -11   1      343.17      310.69      1.70 o 
  -3 -11   1      261.82      223.03      3.81 o 
  -2 -11   1      302.85      285.19     10.74 o 
  -1 -11   1      182.88      169.27      3.37 o 
   0 -11   1        0.26        1.32      0.60 o 
   1 -11   1        6.72        5.94      1.43 o 
   2 -11   1        2.96        2.28      0.61 o 
   3 -11   1        3.48        1.73      0.92 o 
   4 -11   1       22.79       15.10      0.66 o 
  -9 -10   1        2.27        3.43      0.43 o 
  -8 -10   1        8.41        8.14      0.52 o 
  -7 -10   1       60.29       53.92      0.84 o 
  -6 -10   1       80.35       67.80     10.83 o 
  -5 -10   1        0.14       -0.29      0.67 o 
  -4 -10   1       64.96       57.24      0.75 o 
  -3 -10   1       92.83       81.54      0.87 o 
  -2 -10   1      134.92      120.65      1.87 o 
  -1 -10   1       12.21       12.21      0.42 o 
   0 -10   1      102.03       93.10      0.90 o 
   1 -10   1       34.58       29.34      0.57 o 
   2 -10   1        4.30        5.45      0.43 o 
   3 -10   1       56.56       52.39      4.44 o 
   4 -10   1        1.85        0.47      0.79 o 
   5 -10   1       27.45       26.17      0.69 o 
 -10  -9   1       26.70       32.93      0.41 o 
  -9  -9   1       27.57       28.83      1.15 o 
  -8  -9   1       20.54       19.80      0.60 o 
  -7  -9   1      384.52      353.74      8.35 o 
  -6  -9   1     1642.15      984.83      6.33 o 
  -5  -9   1       29.49       28.77      6.18 o 
  -4  -9   1      212.52      190.49      1.29 o 
  -3  -9   1       60.52       55.87      1.20 o 
  -2  -9   1      592.14      566.03      1.75 o 
  -1  -9   1       37.42       36.37      0.53 o 
   0  -9   1       15.31       14.80      0.47 o 
   1  -9   1       45.69       42.09      0.76 o 
   2  -9   1        1.38        1.70      0.48 o 
   3  -9   1      203.01      173.71     15.54 o 
   4  -9   1       51.22       38.65      8.16 o 
   5  -9   1        0.26        0.32      0.84 o 
   6  -9   1       11.44       10.52      0.72 o 
 -10  -8   1        1.23        1.54      0.41 o 
  -9  -8   1        0.65        0.66      0.53 o 
  -8  -8   1      635.62      578.28      2.62 o 
  -7  -8   1      149.86      128.23      1.42 o 
  -6  -8   1       14.21        8.15      2.00 o 
  -5  -8   1     2121.91     1696.83      4.30 o 
  -4  -8   1      436.64      390.79      3.76 o 
  -3  -8   1      444.91      454.71     31.54 o 
  -2  -8   1       96.38      100.65      4.96 o 
  -1  -8   1        1.15        1.77      1.14 o 
   0  -8   1       86.33      101.23      2.88 o 
   1  -8   1        9.95       16.01      3.47 o 
   2  -8   1        0.42        0.78      0.46 o 
   3  -8   1        2.46        1.48      0.58 o 
   4  -8   1        2.50        2.38      0.73 o 
   5  -8   1       63.84       82.84      1.26 o 
   6  -8   1        4.19        4.73      0.59 o 
   7  -8   1       28.65       39.05      1.38 o 
 -10  -7   1        3.26        2.78      0.46 o 
  -9  -7   1       32.35       33.74      0.97 o 
  -8  -7   1      362.36      335.73      1.71 o 
  -7  -7   1      414.87      345.27      4.70 o 
  -6  -7   1     1271.88      734.46      5.69 o 
  -5  -7   1       15.92       15.18      3.42 o 
  -4  -7   1      417.01      416.66     44.96 o 
  -3  -7   1        2.85        2.09      1.02 o 
  -2  -7   1        1.15        1.43      0.92 o 
  -1  -7   1       25.38       27.38      0.93 o 
   0  -7   1        6.33        5.82      1.83 o 
   1  -7   1       58.84       62.40      2.37 o 
   2  -7   1        7.26        8.39      3.10 o 
   3  -7   1        5.40        7.62      0.77 o 
   4  -7   1        1.07        0.70      0.68 o 
   5  -7   1        0.06        0.13      0.93 o 
   6  -7   1        1.85        2.19      0.84 o 
   7  -7   1        8.61       11.55      0.73 o 
   8  -7   1        2.30        2.92      0.45 o 
 -11  -6   1      103.70      124.46      0.94 o 
 -10  -6   1      396.44      418.14      1.64 o 
  -9  -6   1       35.52       39.84      0.67 o 
  -8  -6   1      126.24      111.12      1.22 o 
  -7  -6   1      699.26      593.44      8.44 o 
  -6  -6   1       92.60       72.67      9.72 o 
  -5  -6   1      908.60      711.46    159.02 o 
  -4  -6   1      260.09      320.76      5.42 o 
  -3  -6   1       30.46       34.88      0.91 o 
  -2  -6   1      514.54      597.52     47.10 o 
  -1  -6   1      243.80      277.84      6.05 o 
   0  -6   1      154.17      132.94      2.15 o 
   1  -6   1      427.88      557.22      5.80 o 
   2  -6   1      104.30      130.33      1.39 o 
   3  -6   1        0.24        1.38      1.26 o 
   4  -6   1       43.99       45.67      2.95 o 
   5  -6   1       19.33       22.48      0.95 o 
   6  -6   1        3.24        1.66      0.88 o 
   7  -6   1       22.48       21.02      0.73 o 
   8  -6   1        0.28        0.20      0.63 o 
   9  -6   1        1.29        2.02      0.48 o 
 -10  -5   1      121.25      129.73      2.10 o 
  -9  -5   1       29.35       30.54      0.62 o 
  -8  -5   1      615.35      548.30      9.17 o 
  -7  -5   1       11.45       10.52      0.92 o 
  -6  -5   1      114.47      106.13      2.96 o 
  -5  -5   1       27.37       34.92      8.31 o 
  -4  -5   1      487.27      525.36     42.03 o 
  -3  -5   1       10.32       13.19      0.70 o 
  -2  -5   1       16.10       23.07      1.29 o 
  -1  -5   1      141.63      150.76     13.15 o 
   0  -5   1      869.28      933.07     32.52 o 
   1  -5   1      887.57     1194.03     78.60 o 
   2  -5   1       29.39       33.76      1.41 o 
   3  -5   1        0.30        0.41      0.64 o 
   4  -5   1        1.77        0.92      1.21 o 
   5  -5   1      148.81      162.99      1.34 o 
   6  -5   1      227.27      222.53      2.08 o 
   7  -5   1      107.51      102.34      7.53 o 
   8  -5   1        0.34        1.17      0.65 o 
   9  -5   1        0.50        0.29      0.44 o 
 -11  -4   1       15.92       17.12      0.66 o 
 -10  -4   1        2.71        1.92      0.42 o 
  -9  -4   1       28.72       27.21      0.78 o 
  -8  -4   1       27.96       23.63      1.19 o 
  -7  -4   1      206.66      186.00      2.37 o 
  -6  -4   1       39.06       38.67      2.57 o 
  -5  -4   1      147.43      144.02     18.81 o 
  -4  -4   1      396.60      467.30     59.04 o 
  -3  -4   1      643.65      713.42     34.81 o 
  -2  -4   1      897.36     1017.31    114.77 o 
  -1  -4   1        9.97       11.81      0.80 o 
   0  -4   1        1.35        2.67      0.88 o 
   1  -4   1       50.49       71.99      7.28 o 
   2  -4   1       11.89       27.06      2.15 o 
   3  -4   1     1009.25     1238.30      4.83 o 
   4  -4   1      300.20      373.35     13.19 o 
   5  -4   1       15.21       23.92      2.99 o 
   6  -4   1      116.25      115.79      1.04 o 
   7  -4   1      103.91       98.05      1.00 o 
   8  -4   1       23.01       18.50      0.74 o 
 -11  -3   1       10.13        8.94      0.52 o 
 -10  -3   1       71.94       70.57      1.92 o 
  -9  -3   1        9.37       10.35      0.54 o 
  -8  -3   1       94.74       79.64      0.91 o 
  -7  -3   1        0.49        0.97      0.76 o 
  -6  -3   1      183.75      165.62      2.86 o 
  -5  -3   1       27.82       28.21      1.46 o 
  -4  -3   1      455.73      428.65     21.73 o 
  -3  -3   1      200.47      169.44     13.50 o 
  -2  -3   1       29.78       36.93      1.02 o 
  -1  -3   1      243.80      265.20      1.95 o 
   0  -3   1     1201.69     1100.18      3.99 o 
   1  -3   1      523.54      562.57      3.20 o 
   2  -3   1       94.70      102.78      5.21 o 
   3  -3   1      537.77      688.11      3.33 o 
   4  -3   1      411.90      464.28      7.30 o 
   5  -3   1       52.29       68.99      2.42 o 
   6  -3   1      353.05      348.94      4.85 o 
   7  -3   1        1.23        0.34      0.64 o 
   8  -3   1       12.37        8.83      0.59 o 
   9  -3   1       41.64       43.44      0.90 o 
  10  -3   1        2.27        2.67      0.38 o 
 -11  -2   1        0.92        1.23      0.52 o 
 -10  -2   1       35.51       35.55      1.53 o 
  -9  -2   1        3.28        2.11      0.49 o 
  -8  -2   1       26.31       22.98      1.01 o 
  -7  -2   1       15.38       18.07      1.13 o 
  -6  -2   1      197.91      195.36     16.59 o 
  -5  -2   1      325.72      306.92     17.74 o 
  -4  -2   1      842.57      808.90     29.19 o 
  -3  -2   1       17.77       24.70      1.98 o 
  -2  -2   1      134.48      168.56     17.67 o 
  -1  -2   1      745.64      688.74      2.71 o 
   0  -2   1     4263.00     3570.33      5.85 o 
   1  -2   1     3664.58     3191.12     26.06 o 
   2  -2   1      435.99      477.07      2.60 o 
   3  -2   1        1.69        1.10      0.53 o 
   4  -2   1       84.04       76.33      4.16 o 
   5  -2   1       43.34       49.08      7.17 o 
   6  -2   1       80.25      120.95      3.75 o 
   7  -2   1       20.41       17.43      1.26 o 
   8  -2   1       36.21       28.33      1.54 o 
   9  -2   1       16.72       12.10      0.48 o 
  10  -2   1       85.52       90.34      0.75 o 
 -11  -1   1       12.18       12.49      0.50 o 
 -10  -1   1       90.68       81.97      1.15 o 
  -9  -1   1       69.57       64.72      1.25 o 
  -8  -1   1      127.45      108.86      2.52 o 
  -7  -1   1       47.32       42.26      0.72 o 
  -6  -1   1      250.61      250.89     16.09 o 
  -5  -1   1        1.86        3.97      0.98 o 
  -4  -1   1       12.25        7.86      0.93 o 
  -3  -1   1      197.08      189.42     35.82 o 
  -2  -1   1     5029.95     3804.42     16.52 o 
  -1  -1   1      577.67      584.63     28.74 o 
   0  -1   1        5.02        9.07      0.27 o 
   1  -1   1     1383.52     1440.01      3.39 o 
   2  -1   1      686.40      724.04     58.95 o 
   3  -1   1      875.65      857.15     17.05 o 
   4  -1   1       13.59        7.13      0.84 o 
   5  -1   1      356.48      409.28     72.53 o 
   6  -1   1       38.88       63.00      3.48 o 
   7  -1   1      242.41      232.75      2.41 o 
   8  -1   1        6.53        4.72      0.59 o 
   9  -1   1        0.17        0.30      0.51 o 
  10  -1   1       12.11       11.19      0.56 o 
 -11   0   1        5.90        4.46      0.37 o 
 -10   0   1       50.31       47.09      0.84 o 
  -9   0   1       10.48       10.29      0.53 o 
  -8   0   1      167.28      136.34      3.92 o 
  -7   0   1      227.76      228.15      1.36 o 
  -6   0   1     1038.52     1140.82    211.83 o 
  -5   0   1       10.29        7.80      1.30 o 
  -4   0   1       24.88       44.43      1.65 o 
  -3   0   1       29.93       32.22      1.17 o 
  -2   0   1     9315.52     5377.68     39.50 o 
  -1   0   1     1423.78      753.69      2.50 o 
   1   0   1       47.96       37.70      3.60 o 
   2   0   1       62.09       37.44      6.36 o 
   3   0   1      399.75      337.45      8.43 o 
   4   0   1     1268.96     1273.49     21.24 o 
   5   0   1     1024.30     1164.45      8.33 o 
   6   0   1      180.22      230.16     23.73 o 
   7   0   1       18.93       14.91      0.47 o 
   8   0   1      447.01      440.41      1.99 o 
   9   0   1        0.45        0.56      0.46 o 
  10   0   1        4.57        3.99      0.49 o 
  11   0   1       19.66       23.34      0.52 o 
 -10   1   1        6.55        5.11      0.46 o 
  -9   1   1        0.42        0.49      0.54 o 
  -8   1   1       13.51       17.53      0.47 o 
  -7   1   1        0.95        2.22      0.52 o 
  -6   1   1       23.22       25.47      5.32 o 
  -5   1   1      185.25      240.93     40.39 o 
  -4   1   1     3429.27     4182.67    127.46 o 
  -3   1   1     3522.46     3568.74    238.88 o 
  -2   1   1     4488.72     3728.49    464.39 o 
  -1   1   1       72.96       94.94      1.04 o 
   0   1   1     2544.92     2185.64     70.28 o 
   2   1   1      158.93      159.63      3.44 o 
   3   1   1      117.25      112.49     10.67 o 
   4   1   1      343.34      383.23     16.61 o 
   5   1   1      278.74      293.94     21.24 o 
   6   1   1      436.84      508.51      8.49 o 
   7   1   1       20.99       21.09      0.65 o 
   8   1   1        0.00       -0.02      0.20 o 
   9   1   1       22.48       20.07      0.60 o 
  10   1   1      134.04      126.73      1.36 o 
  11   1   1        0.10       -0.03      0.16 o 
 -10   2   1       14.54       14.25      0.41 o 
  -9   2   1      104.04       94.08      1.28 o 
  -8   2   1       85.70       76.64      1.44 o 
  -7   2   1       61.56       68.49      0.70 o 
  -6   2   1      166.25      223.30     43.32 o 
  -5   2   1     1248.31     1751.95     10.47 o 
  -4   2   1      183.23      208.42      6.21 o 
  -3   2   1     1007.78     1152.03      8.27 o 
  -1   2   1      325.16      307.77      2.47 o 
   0   2   1       89.08      102.16      0.89 o 
   1   2   1      674.48      602.18      2.34 o 
   2   2   1      959.28      819.78     48.67 o 
   3   2   1      820.79      778.51     59.21 o 
   4   2   1      476.01      428.77     31.77 o 
   5   2   1      103.24      112.72     13.33 o 
   6   2   1      467.82      461.74      4.90 o 
   7   2   1       31.59       27.47      1.41 o 
   8   2   1      107.02       93.03      0.98 o 
   9   2   1       36.59       28.70      0.60 o 
  10   2   1       66.32       60.09      0.71 o 
  11   2   1        0.27        0.70      0.62 o 
  -9   3   1       55.67       50.31      0.68 o 
  -8   3   1       70.31       62.21      1.27 o 
  -7   3   1      227.19      210.73      1.12 o 
  -6   3   1      353.29      371.23      5.81 o 
  -5   3   1      451.98      667.42     25.58 o 
  -4   3   1      545.80      635.21     55.01 o 
  -3   3   1     1239.00     1301.39     61.66 o 
  -2   3   1      162.27      161.95      9.71 o 
  -1   3   1    15501.74    14991.62     62.77 o 
   0   3   1     5472.80     4407.27      7.20 o 
   1   3   1       77.88       69.38      1.03 o 
   2   3   1      272.79      264.79     12.07 o 
   3   3   1      315.71      341.63     20.74 o 
   4   3   1      874.89      875.59     73.39 o 
   5   3   1        6.96        6.32      1.84 o 
   6   3   1      285.85      296.14      3.84 o 
   7   3   1        0.22        0.61      0.72 o 
   8   3   1       21.90       25.63      0.69 o 
   9   3   1       35.95       33.77      0.71 o 
  10   3   1        1.22        1.12      0.40 o 
  11   3   1        0.17        0.08      1.38 o 
 -10   4   1        9.39       11.46      0.50 o 
  -9   4   1        4.97        1.81      0.64 o 
  -8   4   1      366.01      363.09      9.95 o 
  -7   4   1      513.87      488.05      3.82 o 
  -6   4   1       98.34       91.76      1.71 o 
  -5   4   1       91.60      130.12      5.20 o 
  -4   4   1    10104.06    10884.21    511.44 o 
  -3   4   1     1341.56     1519.00     25.32 o 
  -2   4   1       48.12       27.35      0.96 o 
  -1   4   1        1.52        3.32      0.51 o 
   0   4   1      699.92      683.10      2.42 o 
   1   4   1     1480.32     1389.59      4.84 o 
   2   4   1      491.66      539.40      2.34 o 
   3   4   1       21.97       23.74      1.76 o 
   4   4   1       97.55      106.20      8.60 o 
   5   4   1        0.00        0.76      1.52 o 
   6   4   1      138.13      139.72     13.36 o 
   7   4   1       91.33       87.30      0.94 o 
   8   4   1       16.85       14.97      0.53 o 
   9   4   1       33.68       31.06      0.51 o 
  10   4   1       37.87       38.03      2.74 o 
  11   4   1       26.54       29.46      0.85 o 
  -9   5   1       23.61       25.96      0.66 o 
  -8   5   1        5.00        7.00      0.75 o 
  -7   5   1      172.82      202.28      1.83 o 
  -6   5   1      245.33      228.09      7.24 o 
  -5   5   1       17.25       17.28      0.81 o 
  -4   5   1      143.12      162.79      5.64 o 
  -3   5   1      925.60     1217.56      7.29 o 
  -2   5   1     4377.56     4824.37     23.98 o 
  -1   5   1       14.22        7.65      0.60 o 
   0   5   1       24.52       25.02      0.65 o 
   1   5   1      140.50      162.48      1.39 o 
   2   5   1        0.16        0.90      0.41 o 
   3   5   1     2578.34     2742.40     44.12 o 
   4   5   1      266.70      300.13     11.59 o 
   5   5   1       30.70       38.53      4.45 o 
   6   5   1        0.02       -0.50      0.92 o 
   7   5   1        0.14        0.15      0.47 o 
   8   5   1      255.94      215.89      1.50 o 
   9   5   1       32.96       31.90      1.68 o 
  10   5   1       64.47       66.13      1.37 o 
  -8   6   1        0.88        0.41      0.70 o 
  -7   6   1       78.91       75.82      6.69 o 
  -6   6   1      606.80      620.42      3.87 o 
  -5   6   1      103.84      112.76      6.27 o 
  -4   6   1       24.76       26.56      2.57 o 
  -3   6   1       83.15       83.63      2.60 o 
  -2   6   1      414.00      476.00      4.43 o 
  -1   6   1      429.35      418.27      5.64 o 
   0   6   1      120.96       95.41      1.10 o 
   1   6   1      469.55      591.73     30.54 o 
   2   6   1       11.20       10.96      0.80 o 
   3   6   1     1269.01     1455.56     21.14 o 
   4   6   1      324.70      372.10      9.82 o 
   5   6   1        7.78        4.76      1.18 o 
   6   6   1        1.94        1.94      1.47 o 
   7   6   1       46.27       40.59      0.76 o 
   8   6   1       48.66       38.98      1.11 o 
   9   6   1       38.03       33.35      0.65 o 
  10   6   1        6.89        6.79      0.46 o 
  11   6   1        6.05        7.20      0.53 o 
  -8   7   1       64.35       66.88      0.93 o 
  -7   7   1       28.00       30.07      0.82 o 
  -6   7   1        0.02        0.47      0.82 o 
  -5   7   1        2.11        2.15      0.94 o 
  -4   7   1      870.38      945.80    224.18 o 
  -3   7   1      112.34      151.83      3.25 o 
  -2   7   1       58.99       86.81      2.27 o 
  -1   7   1        2.30        0.65      1.27 o 
   0   7   1        0.06        1.50      1.33 o 
   1   7   1      554.00      597.78      2.87 o 
   2   7   1      140.52      195.83      7.92 o 
   3   7   1      150.63      173.18      1.80 o 
   4   7   1       13.52       19.80      1.09 o 
   5   7   1        4.94        5.04      1.22 o 
   6   7   1       90.05       78.15      5.77 o 
   7   7   1        7.71        6.65      1.48 o 
   8   7   1        7.66        9.07      0.63 o 
   9   7   1      357.91      323.68      1.77 o 
  10   7   1       33.37       29.96      0.52 o 
  11   7   1       11.01       12.42      0.49 o 
  -7   8   1        3.18        2.27      0.73 o 
  -6   8   1        0.00        0.53      0.67 o 
  -5   8   1       26.80       27.45      4.32 o 
  -4   8   1      122.65       98.20      1.17 o 
  -3   8   1        0.48        0.20      0.76 o 
  -1   8   1       29.50       34.48      1.71 o 
   0   8   1      115.28      139.28      1.86 o 
   1   8   1      395.33      484.26     17.91 o 
   2   8   1      442.41      454.04     13.02 o 
   3   8   1        0.13        2.93      0.96 o 
   4   8   1       34.33       39.53      1.41 o 
   5   8   1        1.07        1.19      0.75 o 
   6   8   1        0.03        0.04      0.56 o 
   7   8   1      235.68      185.16      2.49 o 
   8   8   1      201.54      184.43      1.43 o 
   9   8   1        4.14        5.41      0.52 o 
  10   8   1        1.73        1.53      0.41 o 
  -5   9   1        1.04        2.00      0.46 o 
  -4   9   1        9.02        8.54      0.45 o 
  -3   9   1        2.47        2.18      0.59 o 
  -2   9   1        0.02        0.37      0.46 o 
  -1   9   1       16.19       19.54      0.49 o 
   1   9   1       51.18       48.93      3.06 o 
   2   9   1       12.71       15.39      1.13 o 
   3   9   1       27.63       34.54      4.21 o 
   4   9   1        8.97        9.70      0.92 o 
   5   9   1       86.85       81.07      0.92 o 
   6   9   1       34.44       26.72      0.70 o 
   7   9   1       44.81       31.22      1.83 o 
   8   9   1      154.93      133.76      1.21 o 
   9   9   1        0.79        1.20      0.73 o 
  10   9   1        1.14        2.67      0.38 o 
  -5  10   1        4.30        4.20      0.59 o 
  -4  10   1       43.20       40.02      0.60 o 
  -3  10   1       87.75       65.91      2.57 o 
  -2  10   1        9.52        7.98      0.43 o 
  -1  10   1       48.50       39.18      1.10 o 
   0  10   1       18.62       18.17      0.45 o 
   1  10   1      262.53      231.05      0.93 o 
   2  10   1      606.87      557.78     11.19 o 
   3  10   1        0.59        0.67      0.34 o 
   4  10   1        1.18        0.91      0.47 o 
   5  10   1       65.33       49.39      2.10 o 
   6  10   1        8.65        6.05      0.75 o 
   7  10   1      137.51      137.61      1.27 o 
   8  10   1       47.09       43.05      0.85 o 
   9  10   1        0.02        0.52      0.46 o 
  10  10   1        1.70        3.25      0.35 o 
  -4  11   1       62.88       65.53      3.73 o 
  -3  11   1        4.60        3.97      0.37 o 
  -2  11   1       14.90       12.80      0.40 o 
  -1  11   1        1.79        2.25      0.42 o 
   0  11   1      215.32      201.23      2.70 o 
   1  11   1      228.58      201.71      1.18 o 
   2  11   1      736.45      655.46      2.56 o 
   3  11   1      215.72      194.06      1.78 o 
   4  11   1        0.02        0.77      0.50 o 
   5  11   1       35.06       30.41      0.89 o 
   6  11   1        4.59        5.84      0.97 o 
   7  11   1        3.45        3.77      0.70 o 
   8  11   1        7.68       12.01      0.51 o 
   9  11   1        6.46        5.73      0.32 o 
  -4  12   1       13.68       14.29      0.50 o 
  -3  12   1        4.51        4.58      0.57 o 
  -2  12   1       14.13       13.62      0.43 o 
  -1  12   1       32.46       32.71      1.58 o 
   0  12   1       84.60       89.51      6.51 o 
   1  12   1      378.60      358.96      1.53 o 
   2  12   1        0.00        0.00      0.17 o 
   3  12   1       21.67       20.09      1.15 o 
   4  12   1      128.03      120.85      3.85 o 
   5  12   1        2.65        4.76      0.75 o 
   6  12   1        0.00        0.66      0.68 o 
   7  12   1        8.84       11.02      0.53 o 
   8  12   1        0.43        0.03      0.47 o 
  -3  13   1       22.08       31.79      0.47 o 
  -2  13   1       38.01       44.89      0.67 o 
  -1  13   1       30.99       33.03      6.17 o 
   0  13   1       58.07       52.58     15.61 o 
   1  13   1       13.69       13.26      3.52 o 
   2  13   1      205.03      201.12     36.31 o 
   3  13   1      125.99      131.60      1.23 o 
   4  13   1        0.19        0.40      0.54 o 
   5  13   1        0.52        0.79      1.26 o 
   6  13   1        3.06        5.27      1.43 o 
   7  13   1        6.62        7.24      0.61 o 
  -1  14   1       87.24      100.98      0.83 o 
   0  14   1       27.48       30.23      0.57 o 
   1  14   1        3.62        2.53      0.73 o 
   2  14   1       32.54       36.01      5.59 o 
   3  14   1       15.61       16.42      1.76 o 
   4  14   1       18.59       27.31      1.06 o 
   5  14   1        3.43        5.08      1.15 o 
   6  14   1        1.14        1.19      0.94 o 
   2  15   1        8.66        6.36      0.87 o 
   3  15   1        0.60        0.47      0.89 o 
  -4 -14   2        0.16        0.36      0.45 o 
  -1 -14   2       31.09       27.38      0.74 o 
  -6 -13   2        0.83        0.96      0.53 o 
  -5 -13   2       13.26       16.46      0.38 o 
  -4 -13   2       26.20       26.25      2.24 o 
  -2 -13   2        0.42        0.72      0.42 o 
  -1 -13   2       15.06       11.53      1.23 o 
   0 -13   2       90.76       53.92      0.94 o 
   1 -13   2       25.57       26.24      8.64 o 
  -7 -12   2        0.53        0.96      0.39 o 
  -6 -12   2        1.46        1.44      0.42 o 
  -5 -12   2        1.24        1.54      0.61 o 
  -4 -12   2       38.28       41.11      1.17 o 
  -3 -12   2        9.68        8.59      0.47 o 
  -2 -12   2       85.67       82.65      3.88 o 
  -1 -12   2       82.43       83.58      3.93 o 
   0 -12   2       44.76       39.44      4.63 o 
   1 -12   2        0.07        0.15      0.20 o 
   2 -12   2       19.17        8.33      0.66 o 
   3 -12   2       10.99        7.70      0.59 o 
  -8 -11   2       46.01       61.75      2.02 o 
  -7 -11   2        6.21        7.10      0.40 o 
  -6 -11   2        0.37        0.00      0.01 o 
  -5 -11   2       17.32       19.65      1.04 o 
  -4 -11   2        5.33        4.69      1.38 o 
  -3 -11   2        6.17        4.31      0.48 o 
  -2 -11   2       27.03       26.55      0.56 o 
  -1 -11   2      132.14      119.21      1.12 o 
   0 -11   2        1.95        0.85      0.48 o 
   1 -11   2       30.00       23.25      2.52 o 
   2 -11   2       85.03       67.19     16.78 o 
   3 -11   2       10.11        5.71      0.70 o 
   4 -11   2        6.78        5.32      0.60 o 
  -9 -10   2        4.12        3.75      0.48 o 
  -8 -10   2        0.73        0.97      0.50 o 
  -7 -10   2        0.80        0.80      0.50 o 
  -5 -10   2       10.84        8.96      1.16 o 
  -4 -10   2      415.82      357.95      1.80 o 
  -3 -10   2      378.40      337.16      3.78 o 
  -2 -10   2       25.24       20.15      0.49 o 
  -1 -10   2       93.11       91.68      0.95 o 
   0 -10   2       29.73       27.91      0.57 o 
   1 -10   2        5.46        7.23      0.64 o 
   2 -10   2       69.28       46.42      6.53 o 
   3 -10   2        2.53        1.36      0.64 o 
   4 -10   2       19.86       10.82      0.74 o 
   5 -10   2       22.41       19.67      0.60 o 
 -10  -9   2        9.04       15.33      0.47 o 
  -9  -9   2        0.21        0.13      0.54 o 
  -8  -9   2       85.11       92.80      4.08 o 
  -7  -9   2       31.25       28.25      0.70 o 
  -6  -9   2       34.96       32.40      6.32 o 
  -5  -9   2       46.48       33.38      3.81 o 
  -4  -9   2        3.18        2.30      0.54 o 
  -3  -9   2      232.52      200.19      1.48 o 
  -2  -9   2       18.95       14.03      0.83 o 
  -1  -9   2       15.39       14.63      0.56 o 
   0  -9   2       47.57       40.44      1.53 o 
   1  -9   2       28.54       26.29      0.61 o 
   2  -9   2      226.24      166.19      4.60 o 
   3  -9   2       61.25       44.43      1.07 o 
   4  -9   2      115.54       61.17      1.17 o 
   5  -9   2       52.08       34.83      0.86 o 
   6  -9   2        0.18        0.01      0.67 o 
 -10  -8   2        2.71        2.64      0.41 o 
  -9  -8   2       32.54       34.99      0.58 o 
  -8  -8   2        1.27        1.22      0.60 o 
  -7  -8   2        0.27       -0.05      0.58 o 
  -6  -8   2       21.74       22.32      0.99 o 
  -5  -8   2        1.48        2.11      1.24 o 
  -4  -8   2       61.67       53.38      1.26 o 
  -3  -8   2       86.70       86.43     11.97 o 
  -2  -8   2        9.77       12.17      1.33 o 
  -1  -8   2       14.96       19.52      3.23 o 
   0  -8   2      290.85      435.44      4.73 o 
   1  -8   2      175.22      169.64      8.10 o 
   2  -8   2        5.02        7.16      0.58 o 
   3  -8   2      205.97      180.03      5.38 o 
   4  -8   2       14.88       16.32      1.06 o 
   5  -8   2        0.96        1.25      0.94 o 
   6  -8   2        9.86       14.83      3.13 o 
   7  -8   2        3.55        3.33      0.46 o 
 -10  -7   2       16.71       20.13      0.43 o 
  -9  -7   2      235.64      263.68     17.97 o 
  -8  -7   2      759.19      753.86      5.34 o 
  -7  -7   2        0.32       -0.35      0.81 o 
  -6  -7   2      111.06      100.09     18.69 o 
  -5  -7   2      149.88      127.51     16.15 o 
  -4  -7   2      481.05      433.86     66.68 o 
  -3  -7   2       90.59       88.39      3.80 o 
  -2  -7   2       67.74       71.63      2.76 o 
  -1  -7   2        9.34       12.56      1.55 o 
   0  -7   2       13.66       13.99      2.33 o 
   1  -7   2      114.90      149.18      2.76 o 
   2  -7   2      599.14      837.27      6.57 o 
   3  -7   2        5.66        4.14      0.72 o 
   4  -7   2       24.54       25.00      4.72 o 
   5  -7   2        2.66        3.31      0.96 o 
   6  -7   2        3.17        4.47      0.77 o 
   7  -7   2       14.87       20.85      0.65 o 
 -10  -6   2      402.76      460.52      1.77 o 
  -9  -6   2      251.20      262.94      1.83 o 
  -8  -6   2       48.19       51.61      0.76 o 
  -7  -6   2      901.31      739.50     22.38 o 
  -6  -6   2       74.12       68.72     17.40 o 
  -5  -6   2      530.67      478.31    127.21 o 
  -4  -6   2      170.55      178.22     21.14 o 
  -3  -6   2       84.45       99.55      1.28 o 
  -2  -6   2      833.24      976.58     60.25 o 
  -1  -6   2       31.49       36.12      0.82 o 
   0  -6   2        1.75        2.91      1.67 o 
   1  -6   2      419.22      580.50     41.48 o 
   2  -6   2      130.76      148.79      3.72 o 
   3  -6   2       64.70       93.03      2.66 o 
   4  -6   2       17.61       21.79      0.81 o 
   5  -6   2       41.53       43.47      0.99 o 
   6  -6   2       49.07       49.96      1.07 o 
   7  -6   2        0.38        1.32      0.69 o 
   8  -6   2        0.02        0.01      0.64 o 
 -10  -5   2       97.69      109.06      0.87 o 
  -9  -5   2       90.60       89.91      0.74 o 
  -8  -5   2      338.26      322.30      8.58 o 
  -7  -5   2       23.43       24.49      0.84 o 
  -6  -5   2      442.09      485.98      4.99 o 
  -5  -5   2      407.80      437.99      9.78 o 
  -4  -5   2      109.88      132.86      4.71 o 
  -3  -5   2       44.48       36.83      0.88 o 
  -2  -5   2       11.51       22.59      0.64 o 
  -1  -5   2      738.48      928.56     18.87 o 
   0  -5   2     1808.80     2145.07    145.67 o 
   1  -5   2        0.53        2.76      0.84 o 
   2  -5   2      107.52      116.04      1.49 o 
   3  -5   2        2.15        1.98      1.01 o 
   4  -5   2       23.36       22.67      2.40 o 
   5  -5   2      232.22      244.44      4.37 o 
   6  -5   2        4.62        4.48      0.88 o 
   7  -5   2       30.83       30.17      0.87 o 
   8  -5   2        1.89        1.64      0.61 o 
   9  -5   2        0.72        0.64      0.54 o 
 -11  -4   2        0.29        0.80      0.53 o 
 -10  -4   2        2.30        2.03      0.42 o 
  -9  -4   2      808.73      833.20     20.48 o 
  -8  -4   2        6.77        7.79      0.50 o 
  -7  -4   2      228.61      204.23      3.16 o 
  -6  -4   2        0.59       -1.15      2.16 o 
  -5  -4   2        1.15        4.55      1.87 o 
  -4  -4   2       73.68       88.26     10.43 o 
  -3  -4   2      336.85      344.63      2.03 o 
  -2  -4   2       34.19       31.97      2.25 o 
  -1  -4   2       96.68      118.06      1.58 o 
   0  -4   2        1.84        2.02      0.54 o 
   1  -4   2      399.13      445.41     21.04 o 
   2  -4   2        6.48       19.93      8.10 o 
   3  -4   2        0.07        0.87      0.97 o 
   4  -4   2        8.44       14.25      1.70 o 
   5  -4   2       29.38       30.14      0.56 o 
   6  -4   2      241.87      229.41      1.58 o 
   7  -4   2        2.82        2.98      0.83 o 
   8  -4   2        1.84        1.50      0.70 o 
   9  -4   2        3.69        2.68      0.62 o 
 -11  -3   2       35.88       35.89      0.62 o 
 -10  -3   2      203.11      219.79     14.00 o 
  -9  -3   2       22.82       22.35      0.57 o 
  -8  -3   2      156.24      150.69      1.81 o 
  -7  -3   2        0.13        0.70      0.54 o 
  -6  -3   2       67.80       62.38      1.71 o 
  -5  -3   2       54.49       53.75      0.95 o 
  -4  -3   2        1.33        3.04      0.71 o 
  -3  -3   2      489.36      502.93     44.65 o 
  -2  -3   2      101.67      138.04      7.13 o 
  -1  -3   2       88.25       82.15      1.17 o 
   0  -3   2      119.06      122.86      1.45 o 
   1  -3   2       35.19       26.00      1.92 o 
   2  -3   2        0.02        0.13      0.58 o 
   3  -3   2       67.61       81.62      2.54 o 
   4  -3   2        0.27        1.42      1.71 o 
   5  -3   2      457.96      512.45    119.53 o 
   6  -3   2       50.80       48.14      0.71 o 
   7  -3   2       25.54       24.86      0.57 o 
   8  -3   2        3.77        3.44      0.52 o 
   9  -3   2        0.00       -0.19      0.87 o 
  10  -3   2        0.11        0.01      0.07 o 
 -11  -2   2      140.05      143.03      1.13 o 
 -10  -2   2        3.81        3.20      0.47 o 
  -9  -2   2       58.88       53.89      1.95 o 
  -8  -2   2       23.35       24.06      0.57 o 
  -7  -2   2        0.06       -0.14      0.62 o 
  -6  -2   2      117.91      142.80      7.91 o 
  -5  -2   2       63.45       59.89      4.45 o 
  -4  -2   2      515.00      470.05     18.18 o 
  -3  -2   2       51.90       37.53      1.09 o 
  -2  -2   2      896.03      888.60     62.30 o 
  -1  -2   2      762.83      767.29      2.88 o 
   0  -2   2      283.16      291.78      1.80 o 
   2  -2   2      417.61      511.66     12.70 o 
   3  -2   2      104.49      112.88      1.15 o 
   4  -2   2       17.04       16.49      2.34 o 
   5  -2   2       37.76       32.39      8.36 o 
   6  -2   2        9.62       10.43      0.82 o 
   7  -2   2       22.44       17.07      0.61 o 
   8  -2   2        8.69        9.60      0.50 o 
   9  -2   2        0.02       -0.08      0.67 o 
  10  -2   2        0.05        0.10      0.24 o 
 -11  -1   2        8.28        7.04      0.49 o 
 -10  -1   2       14.94       13.22      0.62 o 
  -9  -1   2        9.63        8.09      0.64 o 
  -8  -1   2        0.56        0.53      0.60 o 
  -7  -1   2       13.47       14.67      0.68 o 
  -6  -1   2       83.32       73.77      2.19 o 
  -5  -1   2        5.93        3.22      0.93 o 
  -4  -1   2       28.12       22.21      0.81 o 
  -3  -1   2      242.29      270.83     14.03 o 
  -2  -1   2     1561.05     1285.21     41.57 o 
  -1  -1   2     2102.96     1911.60     38.84 o 
   0  -1   2      612.01      614.23      1.98 o 
   1  -1   2     3592.98     2541.34      4.86 o 
   2  -1   2     2671.00     2158.23    249.38 o 
   3  -1   2      444.60      464.48      5.99 o 
   4  -1   2      212.36      270.07      4.22 o 
   5  -1   2      185.95      187.26     25.49 o 
   6  -1   2       39.96       58.18      4.68 o 
   7  -1   2      130.21      125.32      1.07 o 
   8  -1   2       49.20       38.01      0.78 o 
   9  -1   2        3.30        3.26      0.66 o 
  10  -1   2       15.07       13.27      0.59 o 
 -11   0   2        0.02        0.10      0.50 o 
 -10   0   2       20.35       24.09      1.57 o 
  -9   0   2       34.09       39.34      0.90 o 
  -8   0   2        0.49        0.00      0.29 o 
  -7   0   2      112.74      100.89      1.16 o 
  -6   0   2        1.23        0.37      0.43 o 
  -5   0   2        1.24        1.96      1.43 o 
  -4   0   2        2.38        1.48      0.97 o 
  -3   0   2       45.87       39.74      1.43 o 
  -2   0   2      244.40      173.71      1.86 o 
  -1   0   2     8211.59     4401.74     25.37 o 
   0   0   2     4981.41     3772.20     21.17 o 
   1   0   2      118.02      123.98      0.61 o 
   2   0   2     1036.30      873.78     18.46 o 
   3   0   2     1532.37     1578.48     73.57 o 
   4   0   2      223.85      257.97      6.67 o 
   5   0   2      153.13      155.12     13.54 o 
   6   0   2        0.00        0.84      3.81 o 
   7   0   2        0.68        0.56      0.55 o 
   8   0   2      207.92      175.23      2.90 o 
   9   0   2       15.15       11.59      0.66 o 
  10   0   2       34.05       31.87      1.05 o 
 -11   1   2       23.68       22.48      0.46 o 
 -10   1   2        0.02       -0.06      0.28 o 
  -9   1   2       15.18       13.60      0.88 o 
  -8   1   2        1.17        0.43      0.58 o 
  -7   1   2        7.49        7.42      0.52 o 
  -6   1   2       89.68      106.94     24.79 o 
  -5   1   2      446.46      632.26    113.11 o 
  -4   1   2      341.13      349.49     31.01 o 
  -3   1   2      159.45      129.80      1.20 o 
  -2   1   2       45.29       34.31      0.66 o 
  -1   1   2       17.42       18.35      0.65 o 
   0   1   2      696.55      726.86      3.09 o 
   2   1   2       87.07       96.59      5.75 o 
   3   1   2       52.20       64.26      0.55 o 
   4   1   2      373.60      424.93     18.83 o 
   5   1   2     2544.77     2409.07      6.24 o 
   7   1   2       18.98       24.62      0.60 o 
   8   1   2       48.56       45.88      0.91 o 
   9   1   2        3.50        3.84      0.47 o 
  10   1   2        0.14       -0.04      0.16 o 
 -10   2   2       26.36       26.52      0.57 o 
  -9   2   2       30.42       28.22      0.57 o 
  -8   2   2        6.48        4.04      0.61 o 
  -7   2   2       56.79       64.76      1.42 o 
  -6   2   2      191.36      238.73     52.86 o 
  -5   2   2      149.95      172.57     24.00 o 
  -4   2   2     2531.85     2938.91     33.53 o 
  -3   2   2        3.23       11.54      1.94 o 
  -2   2   2     1149.99     1159.38      5.14 o 
  -1   2   2     5618.18     5316.45     34.37 o 
   0   2   2      602.78      574.20      3.68 o 
   1   2   2     1154.78     1027.25      2.95 o 
   2   2   2      957.48      838.45     74.85 o 
   3   2   2       55.76       86.35      0.93 o 
   4   2   2      306.85      356.79      4.32 o 
   5   2   2      122.29      118.24     16.44 o 
   6   2   2     1634.26     1440.35      8.59 o 
   7   2   2      126.42      123.08      0.85 o 
   8   2   2        0.05        0.08      0.48 o 
   9   2   2      137.06      121.20      1.06 o 
  10   2   2        6.70        5.11      0.38 o 
  11   2   2        6.36        8.47      0.57 o 
 -10   3   2        0.01        0.07      0.23 o 
  -9   3   2        6.92        6.74      0.55 o 
  -8   3   2        4.94        6.03      0.48 o 
  -7   3   2       18.56       19.66      0.58 o 
  -6   3   2      166.99      214.03      4.32 o 
  -5   3   2     1024.88     1330.79     65.99 o 
  -4   3   2      828.54     1031.64     81.01 o 
  -3   3   2       92.93      126.35      7.27 o 
  -2   3   2     1500.84     1520.03      6.23 o 
  -1   3   2       37.31       49.33      0.69 o 
   0   3   2      214.17      252.11      1.22 o 
   1   3   2       60.42       49.68      0.86 o 
   2   3   2      208.50      231.35     16.79 o 
   3   3   2     2671.36     2614.61     71.70 o 
   4   3   2      911.86      942.98     49.75 o 
   5   3   2      117.83      120.34      6.72 o 
   6   3   2        1.03        2.85      2.15 o 
   7   3   2      267.06      254.60      1.50 o 
   8   3   2      183.97      180.00      1.06 o 
   9   3   2        0.82        0.08      0.34 o 
  10   3   2        0.27        1.43      0.68 o 
  11   3   2        8.10        7.90      0.64 o 
 -10   4   2        2.01        2.34      0.52 o 
  -9   4   2      151.38      174.35      4.43 o 
  -8   4   2        1.22        0.48      0.54 o 
  -7   4   2      320.89      307.83      8.95 o 
  -6   4   2       60.96       59.38      2.41 o 
  -5   4   2      441.15      627.85      4.62 o 
  -4   4   2     1772.45     2305.46    207.99 o 
  -3   4   2     1083.49     1340.32     67.87 o 
  -2   4   2      238.69      328.42      8.00 o 
  -1   4   2     1244.46     1199.41      4.42 o 
   0   4   2      943.38      933.46     13.30 o 
   1   4   2        5.06        8.11      0.58 o 
   2   4   2        7.84        8.52      0.60 o 
   3   4   2       85.90      107.23      1.70 o 
   4   4   2     2509.64     2544.23    215.92 o 
   5   4   2        0.15        0.08      0.99 o 
   6   4   2      209.93      202.34     17.84 o 
   7   4   2       33.35       33.53      4.81 o 
   8   4   2       32.24       28.66      0.63 o 
   9   4   2        3.77        3.54      0.42 o 
  10   4   2        0.00        0.08      0.15 o 
  -9   5   2       16.33       16.51      0.61 o 
  -8   5   2        1.22        0.50      0.55 o 
  -7   5   2       11.96       11.12      0.63 o 
  -6   5   2       21.32       16.41      0.84 o 
  -5   5   2      249.71      250.36      1.96 o 
  -4   5   2      184.38      249.72     16.81 o 
  -3   5   2     2162.99     2658.86     11.21 o 
  -2   5   2      180.01      247.11      2.12 o 
  -1   5   2      236.48      223.62      1.70 o 
   0   5   2      114.69      157.37      1.67 o 
   1   5   2       49.00       69.00      2.76 o 
   2   5   2     3160.35     3220.03     30.61 o 
   3   5   2      908.77      976.20      5.01 o 
   4   5   2       14.88       21.57      1.26 o 
   5   5   2       96.66       96.56      9.76 o 
   6   5   2       52.43       67.30      2.27 o 
   7   5   2      133.52      107.06      1.11 o 
   8   5   2       61.28       58.33      0.82 o 
   9   5   2        7.40        4.08      0.54 o 
  10   5   2       26.38       24.03      0.51 o 
  11   5   2        3.23        2.52      0.54 o 
  -9   6   2      107.52      123.45      1.12 o 
  -8   6   2       33.38       35.26      0.84 o 
  -7   6   2       65.86       71.17      4.77 o 
  -6   6   2     1003.01      952.53     46.44 o 
  -5   6   2       18.46       15.71      0.91 o 
  -4   6   2       27.38       54.58     17.27 o 
  -3   6   2      119.52      129.27      2.74 o 
  -2   6   2      788.12      927.78     28.33 o 
  -1   6   2        4.89       10.51      0.81 o 
   0   6   2        7.02        2.74      0.74 o 
   1   6   2      547.06      629.91      2.93 o 
   2   6   2       72.73       70.61      1.09 o 
   3   6   2      162.84      168.53      1.45 o 
   4   6   2      128.47      127.42      1.34 o 
   5   6   2        1.93        2.77      1.07 o 
   6   6   2       25.56       17.65      2.53 o 
   7   6   2      184.87      155.13      1.35 o 
   8   6   2       97.62       80.23      0.96 o 
   9   6   2        1.51        0.40      0.54 o 
  10   6   2       18.15       14.30      0.43 o 
  11   6   2        2.23        1.66      0.50 o 
  -8   7   2       73.64       83.30      1.04 o 
  -7   7   2       71.74       84.95      1.23 o 
  -6   7   2      142.12      151.97      1.58 o 
  -5   7   2      950.64     1049.76     32.96 o 
  -4   7   2       41.12       42.09      3.86 o 
  -3   7   2       48.75       57.23      2.84 o 
  -2   7   2      103.26      164.33      2.98 o 
  -1   7   2       16.71       13.10      1.24 o 
   0   7   2       86.28      111.94      1.25 o 
   1   7   2       58.82       75.04      0.91 o 
   2   7   2      599.29      666.53      3.41 o 
   3   7   2      163.84      161.05      2.03 o 
   4   7   2       47.68       64.05      1.25 o 
   5   7   2       29.65       34.91      3.13 o 
   6   7   2       22.99       14.99      0.93 o 
   7   7   2       60.98       45.77      1.06 o 
   8   7   2      147.08      133.70      1.23 o 
   9   7   2        1.23        1.07      0.44 o 
  10   7   2       10.82       10.49      0.52 o 
  11   7   2        9.49       12.52      0.48 o 
  -8   8   2      194.41      226.64      1.30 o 
  -7   8   2       36.62       39.71      0.79 o 
  -6   8   2       39.50       44.59      2.23 o 
  -5   8   2       39.50       41.90      2.14 o 
  -4   8   2       27.62       24.83      0.70 o 
  -3   8   2        9.83       14.49      1.75 o 
  -2   8   2       20.42       26.12      2.85 o 
  -1   8   2        9.10        8.48      1.77 o 
   0   8   2        9.52       12.47      1.58 o 
   1   8   2      793.80      816.33     24.80 o 
   2   8   2       25.29       40.21      1.13 o 
   3   8   2       15.02       17.31      1.02 o 
   4   8   2        1.84        1.94      1.04 o 
   5   8   2       17.22       11.12      1.52 o 
   6   8   2        3.13        1.31      0.65 o 
   7   8   2      103.07       67.16      2.65 o 
   8   8   2       94.36       79.30      0.97 o 
   9   8   2        7.30        5.90      0.41 o 
  10   8   2        8.57       12.49      0.39 o 
  -6   9   2       61.51       53.50      0.77 o 
  -5   9   2        0.02        0.16      0.68 o 
  -4   9   2        0.51        0.85      0.70 o 
  -3   9   2       26.81       19.95      0.72 o 
  -2   9   2       10.52        9.80      0.71 o 
  -1   9   2       90.23       99.97      1.18 o 
   0   9   2      809.29     1099.14     14.49 o 
   1   9   2       19.00       17.24      0.93 o 
   2   9   2       21.39       27.58      1.91 o 
   3   9   2      121.59      134.13      4.31 o 
   4   9   2      119.21      108.56      4.97 o 
   5   9   2       20.35       21.64      0.69 o 
   6   9   2       17.55       11.59      0.78 o 
   7   9   2      139.30      115.48      1.04 o 
   8   9   2        2.42        1.05      0.57 o 
   9   9   2       71.53       72.66      1.01 o 
  10   9   2        1.06        0.87      0.40 o 
  -5  10   2       22.70       19.34      0.42 o 
  -4  10   2       20.95       18.59      0.44 o 
  -3  10   2        3.55        2.69      0.45 o 
  -2  10   2       38.00       30.17      2.45 o 
  -1  10   2      126.48      115.94      1.06 o 
   0  10   2       47.67       40.94      0.85 o 
   1  10   2      154.85      144.42      1.47 o 
   2  10   2        0.79        1.77      0.45 o 
   3  10   2       13.03       13.88      0.79 o 
   4  10   2        0.64        0.42      0.57 o 
   5  10   2      157.96      158.77      4.56 o 
   6  10   2      509.95      440.77      7.94 o 
   7  10   2       11.77       11.69      0.70 o 
   8  10   2        0.15        0.11      0.66 o 
   9  10   2        1.19        1.82      0.50 o 
  10  10   2        0.12        0.24      0.36 o 
  -5  11   2        2.32        2.42      0.55 o 
  -4  11   2        1.28        1.68      0.41 o 
  -3  11   2        3.07        2.24      0.45 o 
  -2  11   2       98.68       97.72      3.19 o 
  -1  11   2        7.05        5.26      0.41 o 
   0  11   2      208.26      198.24      1.22 o 
   1  11   2      266.68      259.73      4.98 o 
   2  11   2        0.07        0.12      0.19 o 
   3  11   2       48.98       48.61      1.27 o 
   4  11   2      113.03       99.15      0.99 o 
   5  11   2       31.05       27.37      0.68 o 
   6  11   2      189.34      152.83      5.64 o 
   7  11   2       41.54       38.94      1.21 o 
   8  11   2        0.11       -0.07      0.49 o 
   9  11   2        3.13        4.53      0.32 o 
  -3  12   2        0.15        0.05      0.21 o 
  -2  12   2       96.13       99.85      2.42 o 
  -1  12   2       54.20       53.29      3.11 o 
   0  12   2      326.85      313.99      2.47 o 
   1  12   2        4.75        4.07      0.47 o 
   2  12   2       65.41       50.74      0.79 o 
   3  12   2      116.59      107.72      1.70 o 
   4  12   2       16.56       15.98      0.76 o 
   5  12   2       16.20       14.76      0.99 o 
   6  12   2        0.23        0.43      0.83 o 
   7  12   2       25.44       18.46      1.01 o 
   8  12   2        2.40        4.23      0.49 o 
   9  12   2       77.27      130.88      1.02 o 
  -3  13   2        3.41        4.88      0.45 o 
  -2  13   2       35.99       37.62      1.60 o 
  -1  13   2        7.14        6.51      0.35 o 
   0  13   2      132.44      149.30      1.48 o 
   1  13   2      110.18      114.41      2.09 o 
   2  13   2       86.90       68.88     18.78 o 
   3  13   2       42.72       33.78      1.99 o 
   4  13   2       18.31       16.47      0.55 o 
   5  13   2        9.95       12.80      1.28 o 
   6  13   2        0.31        0.10      1.49 o 
   7  13   2        2.72        2.93      0.99 o 
   8  13   2       14.75       18.90      0.37 o 
  -2  14   2        2.13        2.45      0.40 o 
  -1  14   2      100.24      126.61      0.99 o 
   0  14   2       64.09       66.69     11.38 o 
   1  14   2        0.01       -0.03      0.39 o 
   2  14   2       15.09       17.37      3.53 o 
   3  14   2        0.81        0.95      0.68 o 
   4  14   2        5.60        5.75      1.02 o 
   1  15   2       10.51       12.56      0.42 o 
   2  15   2        0.63        0.52      0.39 o 
   3  15   2        4.60        5.13      0.90 o 
   4  15   2        0.33        0.40      0.98 o 
  -5 -13   3       30.99       43.19      0.63 o 
  -4 -13   3        1.67        1.44      0.37 o 
  -3 -13   3       11.16       13.25      0.45 o 
  -2 -13   3       26.68       31.29      3.07 o 
  -1 -13   3       10.19        9.47      0.75 o 
   0 -13   3        0.78        1.09      0.68 o 
   1 -13   3        0.22        0.09      2.31 o 
  -7 -12   3       28.23       45.86      0.64 o 
  -6 -12   3        0.28       -0.01      0.34 o 
  -5 -12   3        7.10        7.08      0.55 o 
  -4 -12   3       16.02       17.30      0.99 o 
  -3 -12   3      121.52      119.50      1.84 o 
  -2 -12   3      120.12      117.37      3.26 o 
  -1 -12   3       16.62       18.53      0.45 o 
   0 -12   3       34.40       31.18      3.95 o 
   1 -12   3        0.11       -0.27      0.82 o 
   2 -12   3        1.91        0.55      0.58 o 
  -8 -11   3       14.63       19.89      0.48 o 
  -7 -11   3       15.70       19.89      0.89 o 
  -6 -11   3        2.73        2.34      0.41 o 
  -5 -11   3        4.16        3.93      1.01 o 
  -4 -11   3      113.23      107.51      1.95 o 
  -3 -11   3      112.63      109.76      2.67 o 
  -2 -11   3      140.35      130.70      3.76 o 
  -1 -11   3       20.74       22.79      0.50 o 
   0 -11   3      128.98      115.57      3.28 o 
   1 -11   3        0.71        0.71      0.43 o 
   2 -11   3       10.36        6.09      0.88 o 
   3 -11   3        6.63        4.92      0.57 o 
   4 -11   3        0.28        0.94      0.55 o 
  -9 -10   3        4.97        8.33      0.47 o 
  -8 -10   3        0.36        0.62      0.47 o 
  -7 -10   3       15.78       17.09      0.47 o 
  -6 -10   3        0.37        0.36      0.67 o 
  -5 -10   3       31.81       26.65      1.27 o 
  -4 -10   3       10.71       11.23      1.66 o 
  -3 -10   3       82.34       61.66      0.86 o 
  -2 -10   3       30.75       27.65      0.69 o 
  -1 -10   3       17.42       16.91      0.47 o 
   0 -10   3       22.34       21.36      1.13 o 
   1 -10   3       21.88       23.14      0.93 o 
   2 -10   3      122.35       77.21     13.19 o 
   3 -10   3        0.11        0.24      0.60 o 
   4 -10   3        3.77        1.45      0.64 o 
   5 -10   3       28.53       22.25      0.55 o 
  -9  -9   3        1.37        1.85      0.52 o 
  -8  -9   3        2.29        2.75      0.53 o 
  -7  -9   3        3.72        5.43      0.80 o 
  -6  -9   3       12.96       13.02      1.10 o 
  -5  -9   3       89.56       78.94      1.73 o 
  -4  -9   3        0.02        1.58      1.82 o 
  -3  -9   3     1111.79     1007.29     19.62 o 
  -2  -9   3      339.36      310.41      1.91 o 
  -1  -9   3      105.99      100.63      1.60 o 
   0  -9   3        6.51        7.29      0.51 o 
   1  -9   3        6.54        3.99      0.52 o 
   2  -9   3        0.12        1.33      0.93 o 
   3  -9   3        1.50        0.30      0.87 o 
   4  -9   3       36.56       18.82      0.78 o 
   5  -9   3        2.93        2.34      0.54 o 
   6  -9   3       17.12       17.32      0.58 o 
 -10  -8   3        0.46        0.40      0.52 o 
  -9  -8   3       23.36       26.58      1.45 o 
  -8  -8   3        6.83        6.74      1.09 o 
  -7  -8   3       17.82       15.20      0.78 o 
  -6  -8   3       49.26       52.11      5.43 o 
  -5  -8   3      333.05      308.10     22.51 o 
  -4  -8   3        0.01        0.07      0.51 o 
  -3  -8   3        0.63        1.88      0.75 o 
  -2  -8   3      186.43      194.46      1.43 o 
  -1  -8   3       24.61       25.91      2.68 o 
   0  -8   3      195.79      243.73      1.56 o 
   1  -8   3        8.48        7.81      1.12 o 
   2  -8   3        2.85        0.97      0.93 o 
   3  -8   3        3.42        2.93      0.99 o 
   4  -8   3        0.75       -0.12      0.48 o 
   5  -8   3       42.99       43.93     15.98 o 
   6  -8   3        8.92        8.19      1.84 o 
 -10  -7   3       85.49      107.63      0.96 o 
  -9  -7   3        3.79        1.53      0.54 o 
  -8  -7   3        7.98        7.27      0.72 o 
  -7  -7   3       14.27       12.23      0.71 o 
  -6  -7   3        6.22        6.11      1.68 o 
  -5  -7   3      457.98      380.14     18.80 o 
  -4  -7   3      363.41      274.22     10.81 o 
  -3  -7   3       67.36       78.02      2.89 o 
  -2  -7   3        7.62        9.84      2.74 o 
  -1  -7   3      193.54      241.13      3.27 o 
   0  -7   3      590.57      765.15      5.86 o 
   1  -7   3       25.18       37.80      3.49 o 
   2  -7   3      393.39      328.78      2.00 o 
   3  -7   3      258.83      342.20      2.43 o 
   4  -7   3       34.35       43.71      1.00 o 
   5  -7   3        0.30        1.68      0.87 o 
   6  -7   3        2.66        2.74      0.81 o 
   7  -7   3        4.00        5.81      0.47 o 
 -10  -6   3      164.36      193.68      2.52 o 
  -9  -6   3       16.14       17.44      0.63 o 
  -8  -6   3       20.60       20.23      0.55 o 
  -7  -6   3      189.66      183.06      2.86 o 
  -6  -6   3       66.50       71.27      0.84 o 
  -5  -6   3       45.00       20.82      5.69 o 
  -4  -6   3      435.69      405.77     69.62 o 
  -3  -6   3        0.47        0.01      0.23 o 
  -2  -6   3      860.90     1170.69      6.33 o 
  -1  -6   3      256.10      327.50      3.41 o 
   0  -6   3       40.26       61.17      2.44 o 
   1  -6   3      608.73      790.39     35.74 o 
   2  -6   3      167.51      208.51      1.94 o 
   3  -6   3        0.02        0.28      0.76 o 
   4  -6   3        0.52        1.74      0.91 o 
   5  -6   3       95.86      102.72      1.46 o 
   6  -6   3        4.15        4.74      0.81 o 
   7  -6   3       18.92       16.16      0.73 o 
   8  -6   3        3.22        3.91      0.53 o 
 -10  -5   3      110.38      129.51      1.74 o 
  -9  -5   3        6.61        7.35      0.61 o 
  -8  -5   3       21.45       24.81      0.65 o 
  -7  -5   3      146.64      130.39      1.22 o 
  -6  -5   3      171.26      174.60      3.02 o 
  -5  -5   3        0.09        1.72      0.96 o 
  -4  -5   3       29.77       33.49      1.14 o 
  -3  -5   3       12.66        7.78      0.70 o 
  -2  -5   3      685.03      865.87     28.27 o 
  -1  -5   3        0.01        1.42      2.39 o 
   0  -5   3     3203.51     3627.77    158.75 o 
   1  -5   3      115.42      117.97      1.61 o 
   2  -5   3      360.17      438.40      3.41 o 
   3  -5   3       82.10       90.20      6.69 o 
   4  -5   3       86.72       98.61      2.85 o 
   5  -5   3       15.34       18.72      0.79 o 
   6  -5   3       58.91       54.68      1.11 o 
   7  -5   3       26.09       26.00      0.82 o 
   8  -5   3        8.82       10.45      0.66 o 
 -11  -4   3       21.58       24.26      0.49 o 
 -10  -4   3        0.50        0.88      0.50 o 
  -9  -4   3       16.98       18.50      0.68 o 
  -8  -4   3        4.96        4.43      0.50 o 
  -7  -4   3      618.31      588.83     13.42 o 
  -6  -4   3        0.00        1.89      3.35 o 
  -5  -4   3       90.90       81.15      2.16 o 
  -4  -4   3      683.86      756.53     28.55 o 
  -3  -4   3      485.50      493.58      4.28 o 
  -2  -4   3       91.07      106.56      3.41 o 
  -1  -4   3      940.42     1107.98      6.25 o 
   0  -4   3     1240.50     1308.61     33.78 o 
   1  -4   3      132.30      169.87      1.75 o 
   2  -4   3      233.64      264.91      1.90 o 
   3  -4   3        4.79        6.70      0.85 o 
   4  -4   3       13.07       13.26      1.33 o 
   5  -4   3      240.61      235.10      1.70 o 
   6  -4   3       40.55       39.08      1.00 o 
   7  -4   3        3.34        3.02      0.73 o 
   8  -4   3       37.05       41.01      2.97 o 
   9  -4   3       33.44       43.93      1.19 o 
 -11  -3   3       20.92       20.71      0.50 o 
 -10  -3   3       74.78       87.72      1.08 o 
  -9  -3   3       10.66        8.87      0.48 o 
  -8  -3   3      262.83      265.91      6.96 o 
  -7  -3   3      186.31      180.18      2.58 o 
  -6  -3   3      118.94      120.92      1.55 o 
  -5  -3   3      233.93      235.18      3.76 o 
  -4  -3   3        2.43        5.50      0.79 o 
  -3  -3   3      635.28      704.46     35.11 o 
  -2  -3   3     4434.02     4219.36     19.59 o 
  -1  -3   3      441.86      466.06     18.52 o 
   0  -3   3        1.23        3.20      0.47 o 
   1  -3   3       93.53      101.24      1.24 o 
   2  -3   3        0.69        0.26      0.62 o 
   3  -3   3        0.53        0.03      0.17 o 
   4  -3   3        8.13        3.05      1.09 o 
   5  -3   3      326.37      324.30      3.35 o 
   6  -3   3       53.63       48.25      0.66 o 
   7  -3   3        0.14        0.39      0.87 o 
   8  -3   3       17.17       19.23      0.77 o 
   9  -3   3        8.10        8.76      0.44 o 
 -10  -2   3        1.67        1.97      0.49 o 
  -9  -2   3      180.70      161.28      3.44 o 
  -8  -2   3       12.57       12.14      0.62 o 
  -7  -2   3      121.83      126.42      3.81 o 
  -6  -2   3       27.22       29.37      1.10 o 
  -5  -2   3       73.46       66.46      1.07 o 
  -4  -2   3       78.53       80.74      1.01 o 
  -3  -2   3      197.61      181.58      1.27 o 
  -2  -2   3     1798.57     1828.99     44.77 o 
  -1  -2   3      273.39      250.20      1.71 o 
   0  -2   3     2534.00     2218.49      5.20 o 
   1  -2   3       23.97       27.46      0.48 o 
   2  -2   3        4.96        6.21      0.46 o 
   3  -2   3       94.38       93.33      2.63 o 
   4  -2   3        4.77        2.88      1.18 o 
   5  -2   3      171.25      187.42     43.68 o 
   6  -2   3        1.69        1.64      0.60 o 
   7  -2   3       40.92       35.33      0.82 o 
   8  -2   3        5.23        4.51      0.55 o 
   9  -2   3        2.64        3.01      0.48 o 
  10  -2   3        1.74        1.51      0.39 o 
 -11  -1   3        1.08        1.33      0.48 o 
 -10  -1   3      179.02      178.83      1.59 o 
  -9  -1   3       38.98       38.94      3.14 o 
  -8  -1   3      116.38      120.52      2.70 o 
  -7  -1   3        3.83        4.25      0.54 o 
  -6  -1   3      107.88      129.60      1.64 o 
  -5  -1   3        2.87        0.23      0.84 o 
  -4  -1   3      607.12      606.11      4.66 o 
  -3  -1   3       16.01       21.72      0.88 o 
  -2  -1   3       49.93       35.76      1.08 o 
  -1  -1   3     3971.79     3674.04     20.51 o 
   0  -1   3       15.69       20.60      0.45 o 
   1  -1   3       51.89       49.21      0.71 o 
   2  -1   3      286.60      358.88     10.75 o 
   3  -1   3       81.16       79.87      3.70 o 
   4  -1   3      586.88      653.36     75.93 o 
   5  -1   3        3.52        2.90      1.21 o 
   6  -1   3        5.87        3.24      1.22 o 
   7  -1   3        2.91        2.83      0.52 o 
   8  -1   3        0.06        0.04      0.56 o 
   9  -1   3        7.56        8.03      0.73 o 
  10  -1   3        5.78        5.55      0.59 o 
 -11   0   3       27.90       24.47      0.50 o 
 -10   0   3        2.14        2.43      0.49 o 
  -9   0   3        1.43        1.54      0.56 o 
  -8   0   3       11.79       10.71      0.51 o 
  -7   0   3       21.25       21.67      0.69 o 
  -6   0   3       25.37       23.09      1.30 o 
  -5   0   3        9.21        6.04      1.34 o 
  -4   0   3        5.49        8.85      0.78 o 
  -3   0   3       72.88       60.74      0.90 o 
  -2   0   3     6477.68     4825.22    361.28 o 
  -1   0   3        2.76        0.39      0.27 o 
   0   0   3       85.10      117.93      0.57 o 
   1   0   3       28.06       29.29      0.56 o 
   2   0   3      108.87      140.73      3.67 o 
   3   0   3     1692.56     1693.07      4.15 o 
   4   0   3      130.73      146.99      6.41 o 
   5   0   3       16.85       17.87      1.91 o 
   6   0   3       49.72       46.78     11.21 o 
   7   0   3        0.20        1.02      0.51 o 
   8   0   3       94.48       77.44      1.53 o 
   9   0   3        0.03        0.32      0.61 o 
  10   0   3        0.71        0.57      0.49 o 
 -10   1   3       14.81       16.66      0.61 o 
  -9   1   3        1.04        1.15      0.54 o 
  -8   1   3       21.02       19.95      0.74 o 
  -7   1   3       31.44       27.04      0.77 o 
  -6   1   3        2.82        3.63      1.50 o 
  -5   1   3      350.98      408.91     72.64 o 
  -4   1   3       33.82       31.42      5.18 o 
  -3   1   3      100.87      109.72      4.32 o 
  -2   1   3        1.46        2.45      0.70 o 
   0   1   3     2251.13     2041.74      4.12 o 
   1   1   3        0.19        1.43      0.87 o 
   2   1   3        0.10        2.13      0.56 o 
   3   1   3       14.56       13.05      0.45 o 
   4   1   3       41.47       54.29      4.41 o 
   5   1   3        4.15        5.39      1.14 o 
   6   1   3        7.47        5.64      3.01 o 
   7   1   3        1.96        2.11      0.57 o 
   8   1   3        8.20        7.77      0.52 o 
   9   1   3        1.83        0.66      0.54 o 
  10   1   3        0.00       -0.11      0.80 o 
 -10   2   3        6.75        5.41      0.43 o 
  -9   2   3        0.00        0.16      0.45 o 
  -8   2   3        1.00        0.23      0.91 o 
  -7   2   3        5.12        4.20      0.51 o 
  -6   2   3       16.29       21.06      6.44 o 
  -5   2   3        4.66        1.81      1.36 o 
  -4   2   3       77.66       87.31      9.08 o 
  -3   2   3       85.07      125.06      1.50 o 
  -2   2   3     3122.40     2903.88     75.14 o 
  -1   2   3       77.85       98.11      1.41 o 
   0   2   3       86.25       86.76      1.51 o 
   1   2   3      882.34      736.93     49.27 o 
   2   2   3       24.08       23.11      0.50 o 
   3   2   3        2.01        1.31      0.50 o 
   4   2   3      185.12      207.06      2.66 o 
   5   2   3       38.90       42.49      0.97 o 
   6   2   3        4.32        4.50      2.93 o 
   7   2   3        1.44        1.35      0.66 o 
   8   2   3      161.52      129.81      1.02 o 
   9   2   3       13.17       11.05      0.45 o 
  10   2   3        3.93        3.84      0.67 o 
  11   2   3       14.04       15.71      0.52 o 
 -10   3   3       43.85       49.71      0.52 o 
  -9   3   3        1.02        0.57      0.48 o 
  -8   3   3        1.86        2.26      0.59 o 
  -7   3   3      267.78      276.58      3.87 o 
  -6   3   3      141.00      151.83      1.42 o 
  -5   3   3       31.30       32.72      6.60 o 
  -4   3   3       29.22       31.79      1.74 o 
  -3   3   3     1970.68     1992.24      6.35 o 
  -2   3   3      432.52      497.97      9.26 o 
  -1   3   3      111.00      117.75      2.02 o 
   0   3   3       54.64       48.72      0.56 o 
   1   3   3       42.06       48.67      1.33 o 
   2   3   3      857.39      879.83     15.57 o 
   3   3   3     1960.95     1798.84     95.89 o 
   4   3   3      442.48      480.04      2.39 o 
   5   3   3       20.57       24.14      2.84 o 
   6   3   3      278.46      258.68      3.63 o 
   7   3   3       11.91        9.70      0.86 o 
   8   3   3       12.72        8.61      0.49 o 
   9   3   3        0.13        0.59      0.47 o 
  10   3   3        2.85        2.64      0.40 o 
  11   3   3       15.49       14.43      0.55 o 
 -10   4   3        1.43        1.70      0.49 o 
  -9   4   3        5.18        4.62      0.38 o 
  -8   4   3      180.53      171.14      3.61 o 
  -7   4   3      298.27      304.63      1.99 o 
  -6   4   3      343.59      357.82      3.13 o 
  -5   4   3      376.59      519.99     11.74 o 
  -4   4   3      948.48     1035.81     37.63 o 
  -3   4   3      611.96      762.50      8.17 o 
  -2   4   3       11.08        9.39      1.31 o 
  -1   4   3      541.27      538.86      6.01 o 
   0   4   3      184.55      150.18      1.09 o 
   1   4   3     1713.07     1815.54     20.43 o 
   2   4   3       18.90       18.54      0.62 o 
   3   4   3      343.66      357.46      7.69 o 
   4   4   3     3101.75     2874.29    161.04 o 
   5   4   3      204.79      225.26     14.67 o 
   6   4   3      130.46      120.31     16.12 o 
   7   4   3       67.30       67.79      1.07 o 
   8   4   3       31.23       29.53      0.65 o 
   9   4   3        2.69        2.45      0.41 o 
  10   4   3       60.09       60.83      1.08 o 
  -9   5   3        0.01        0.14      0.60 o 
  -8   5   3      129.55      144.61      7.94 o 
  -7   5   3      196.11      190.89      7.11 o 
  -6   5   3      201.70      184.83     10.55 o 
  -5   5   3        6.53        7.22      0.75 o 
  -4   5   3        3.06        9.85      1.64 o 
  -3   5   3      105.34      150.86      2.87 o 
  -2   5   3       76.74      205.91    121.47 o 
  -1   5   3       47.94       33.20      0.66 o 
   0   5   3      369.65      432.36      1.93 o 
   1   5   3     3877.16     3741.50     11.09 o 
   2   5   3      277.83      350.91      3.79 o 
   3   5   3      460.14      563.06      2.81 o 
   4   5   3       10.29       13.49      0.75 o 
   5   5   3      801.63      836.11     68.61 o 
   6   5   3      223.99      260.25     19.66 o 
   7   5   3      320.49      283.05      1.66 o 
   8   5   3        0.19        0.28      0.62 o 
   9   5   3       39.43       31.07      0.67 o 
  10   5   3        9.04        8.21      0.62 o 
  -9   6   3       11.87       12.69      0.52 o 
  -8   6   3       32.63       34.44      0.84 o 
  -7   6   3       13.38       11.56      0.66 o 
  -6   6   3        0.36        0.07      1.04 o 
  -5   6   3      222.81      228.17     17.46 o 
  -4   6   3      158.49      233.55     19.60 o 
  -3   6   3      277.68      330.70      4.44 o 
  -2   6   3        0.62        0.82      1.30 o 
  -1   6   3      820.02      957.36      3.90 o 
   0   6   3        1.22        1.25      0.75 o 
   1   6   3      461.66      604.01      5.02 o 
   2   6   3     2876.53     3049.04     57.43 o 
   3   6   3       87.10      121.47      1.25 o 
   4   6   3      473.04      574.03      9.27 o 
   5   6   3        9.21        9.38      1.12 o 
   6   6   3       82.01       70.60      5.89 o 
   7   6   3       17.09       14.52      0.75 o 
   8   6   3      334.95      278.31      1.70 o 
   9   6   3        0.00       -0.02      0.90 o 
  10   6   3       14.60       13.92      0.45 o 
  11   6   3        0.00        0.12      0.52 o 
  -8   7   3        5.12        5.70      0.62 o 
  -7   7   3        6.39        6.48      0.74 o 
  -6   7   3       10.93       12.53      0.77 o 
  -5   7   3      171.23      165.47      8.65 o 
  -4   7   3        3.40        3.48      0.61 o 
  -3   7   3       48.22       45.57      3.49 o 
  -2   7   3       60.98       70.71      2.09 o 
  -1   7   3        3.26        8.08      1.90 o 
   0   7   3      581.76      646.97     17.38 o 
   1   7   3      297.90      364.08      2.22 o 
   2   7   3      368.59      415.35     10.00 o 
   3   7   3      275.51      359.04      2.68 o 
   4   7   3       30.32       52.88      0.93 o 
   5   7   3        1.41        3.29      1.30 o 
   6   7   3       13.75        9.98      0.77 o 
   7   7   3       86.14       81.50      0.99 o 
   8   7   3      139.05      119.00      1.15 o 
   9   7   3       19.89       18.94      0.52 o 
  10   7   3       20.05       17.45      0.67 o 
  11   7   3        0.59        0.64      0.48 o 
  -7   8   3        2.78        3.28      0.70 o 
  -6   8   3       27.19       28.87      0.93 o 
  -5   8   3      106.96      100.72      5.96 o 
  -4   8   3      122.26      102.55      7.75 o 
  -3   8   3       74.25       71.11      7.65 o 
  -2   8   3       70.38      103.43      3.12 o 
  -1   8   3       89.84      117.17      4.14 o 
   0   8   3      292.35      368.74      4.14 o 
   1   8   3        6.01        3.93      0.80 o 
   2   8   3      172.38      198.49      1.58 o 
   3   8   3       43.20       60.83      1.06 o 
   4   8   3        1.14        1.81      1.18 o 
   5   8   3        1.65        2.21      1.37 o 
   6   8   3        2.80        2.83      0.96 o 
   7   8   3        0.32        0.62      0.69 o 
   8   8   3       39.17       39.84      0.72 o 
   9   8   3        0.44        0.32      0.43 o 
  10   8   3        5.68        6.38      0.40 o 
  -5   9   3       23.00       21.99      4.47 o 
  -4   9   3       26.62       25.51      4.10 o 
  -3   9   3       13.08       12.59      0.68 o 
  -2   9   3       27.03       27.31      0.70 o 
  -1   9   3        0.90        1.56      0.79 o 
   0   9   3       72.68      101.32      2.14 o 
   1   9   3      196.88      244.23      2.48 o 
   2   9   3       83.48      118.07      2.64 o 
   3   9   3        6.04        9.60      1.13 o 
   4   9   3        1.13        0.80      0.77 o 
   5   9   3        6.54        6.73      0.61 o 
   6   9   3       12.73       12.89      0.79 o 
   7   9   3       87.29       73.58      2.37 o 
   8   9   3      102.89       92.34      1.00 o 
   9   9   3        0.11        0.14      0.22 o 
  10   9   3        0.11        0.31      0.39 o 
  -6  10   3       10.48        8.13      0.55 o 
  -5  10   3       97.30       95.60      0.73 o 
  -4  10   3       12.28       10.33      0.59 o 
  -3  10   3       30.64       29.46      0.75 o 
  -2  10   3      100.85       85.93      1.17 o 
  -1  10   3      102.13       84.65      1.08 o 
   0  10   3      100.73       99.76      1.17 o 
   1  10   3      385.44      386.32      2.42 o 
   2  10   3        6.63        5.59      0.52 o 
   3  10   3        4.45        5.12      0.55 o 
   4  10   3       16.17       18.14      1.19 o 
   5  10   3      133.37       94.16      2.43 o 
   6  10   3       10.55        8.77      0.58 o 
   7  10   3       59.95       51.26      0.82 o 
   8  10   3        3.39        3.82      0.59 o 
   9  10   3        0.44        0.37      0.35 o 
  10  10   3       15.68       21.91      0.36 o 
  -5  11   3       45.04       46.08      0.68 o 
  -4  11   3        1.38        1.29      0.41 o 
  -3  11   3        0.18        0.02      0.15 o 
  -2  11   3       41.51       41.82      0.60 o 
  -1  11   3        1.74        2.77      1.24 o 
   0  11   3        0.01       -0.11      0.19 o 
   1  11   3      118.20      112.97      3.25 o 
   2  11   3      196.23      179.12      1.42 o 
   3  11   3       36.89       33.20      0.94 o 
   4  11   3       38.86       37.90      1.44 o 
   5  11   3        5.42        3.66      0.67 o 
   6  11   3      130.52      127.40      3.37 o 
   7  11   3        6.43        7.63      0.72 o 
   8  11   3        0.07        0.28      0.54 o 
   9  11   3        2.02        2.11      0.33 o 
  -4  12   3       15.37       15.57      0.45 o 
  -3  12   3       39.14       40.19      1.16 o 
  -2  12   3        5.37        5.47      0.39 o 
  -1  12   3        2.27        1.48      0.44 o 
   0  12   3       84.49       87.34      0.81 o 
   1  12   3      190.57      192.12      3.79 o 
   2  12   3       12.57       11.88      0.86 o 
   3  12   3       16.72       16.77      0.51 o 
   4  12   3      252.64      242.61      5.57 o 
   5  12   3       16.62       14.75      0.81 o 
   6  12   3        7.46        6.39      1.27 o 
   7  12   3       19.09       19.10      1.37 o 
   8  12   3        1.08        0.88      0.36 o 
   9  12   3       14.46       23.34      0.45 o 
  -3  13   3        3.17        3.15      0.33 o 
  -2  13   3       73.33       76.64      2.84 o 
  -1  13   3       72.72       82.62      0.66 o 
   0  13   3       25.34       28.45      0.47 o 
   1  13   3        0.75        2.75      1.12 o 
   2  13   3        5.56        5.53      0.63 o 
   3  13   3        0.20        0.34      0.47 o 
   4  13   3        0.10        0.39      0.44 o 
   5  13   3       45.70       44.53      3.91 o 
   6  13   3        1.67        1.39      1.45 o 
   7  13   3        0.09        0.02      0.38 o 
   8  13   3       51.98       82.73      2.17 o 
  -2  14   3      157.62      215.59      1.15 o 
  -1  14   3       63.72       79.91      0.83 o 
   0  14   3        0.86        0.39      0.51 o 
   1  14   3       26.01       24.72      4.16 o 
   2  14   3       32.16       24.86      1.06 o 
   3  14   3        1.20        0.71      0.42 o 
   4  14   3       11.69       11.79      1.11 o 
   6  14   3        6.16        5.92      0.89 o 
   0  15   3        1.85        2.06      0.38 o 
   1  15   3       18.77       21.86      3.32 o 
   2  15   3        8.85        9.06      1.87 o 
   3  15   3       21.73       25.28      0.88 o 
   4  15   3        2.95        8.65      1.06 o 
  -4 -13   4        0.31        0.43      0.46 o 
  -3 -13   4       12.25       14.77      0.42 o 
  -6 -12   4        2.88        3.31      0.35 o 
  -5 -12   4        2.68        2.71      0.38 o 
  -4 -12   4       21.55       26.01      0.49 o 
  -3 -12   4        4.97        5.56      0.61 o 
  -2 -12   4       15.70       15.52      0.67 o 
  -1 -12   4       24.29       19.78      2.88 o 
   0 -12   4        4.86        2.21      1.02 o 
   1 -12   4        0.70        0.67      0.58 o 
   2 -12   4       18.81       10.21      0.59 o 
  -6 -11   4        3.39        3.98      0.66 o 
  -5 -11   4      113.03      124.90      3.80 o 
  -4 -11   4        0.34       -0.04      0.18 o 
  -3 -11   4        0.00        0.02      0.11 o 
  -2 -11   4      104.85       97.85      8.86 o 
  -1 -11   4       19.39       17.64      0.41 o 
   0 -11   4       31.21       29.99      1.11 o 
   1 -11   4       42.83       28.11      7.25 o 
   2 -11   4        0.72       -0.05      0.31 o 
   3 -11   4        2.87        2.00      1.05 o 
  -8 -10   4        1.91        2.16      0.51 o 
  -7 -10   4        0.13        0.17      0.45 o 
  -6 -10   4        0.59        0.63      0.63 o 
  -5 -10   4       31.59       33.69      0.65 o 
  -4 -10   4      494.60      497.95     51.46 o 
  -3 -10   4        1.45        1.17      0.85 o 
  -2 -10   4      206.81      182.33      4.75 o 
  -1 -10   4        2.28        1.72      0.47 o 
   0 -10   4       13.68       11.57      0.48 o 
   1 -10   4        4.25        3.63      0.47 o 
   2 -10   4       30.59       19.56      3.72 o 
   3 -10   4        3.04        0.83      0.70 o 
   4 -10   4        3.37        1.47      0.61 o 
  -9  -9   4      120.97      167.93      1.13 o 
  -8  -9   4        0.05        0.49      0.58 o 
  -7  -9   4       16.84       18.62      1.35 o 
  -6  -9   4       25.82       27.54      0.62 o 
  -5  -9   4       38.09       35.27      4.13 o 
  -4  -9   4       92.32       78.89      1.21 o 
  -3  -9   4       34.30       27.61      0.78 o 
  -2  -9   4       27.66       22.22      0.74 o 
  -1  -9   4        6.84        6.86      0.60 o 
   0  -9   4        0.70        0.79      0.50 o 
   1  -9   4        0.14        0.44      0.54 o 
   2  -9   4        1.27        1.12      0.66 o 
   3  -9   4       38.18       24.36      2.92 o 
   4  -9   4       22.84       11.91      0.54 o 
   5  -9   4        0.79        0.61      0.38 o 
  -8  -8   4        0.01        0.67      1.01 o 
  -7  -8   4       52.96       67.22      5.02 o 
  -6  -8   4      144.05      147.75      1.26 o 
  -5  -8   4      220.34      185.71     11.83 o 
  -4  -8   4      325.98      296.07      5.11 o 
  -3  -8   4        0.07        0.76      0.55 o 
  -2  -8   4        0.64        1.01      0.54 o 
  -1  -8   4        1.27        1.22      0.55 o 
   0  -8   4        7.73        9.13      0.63 o 
   1  -8   4        0.50        0.95      1.02 o 
   2  -8   4        0.06        1.26      0.95 o 
   3  -8   4       34.94       31.71      0.96 o 
   4  -8   4        0.11        0.06      0.83 o 
   5  -8   4        1.76        2.62      1.08 o 
   6  -8   4        0.03        0.16      0.62 o 
  -9  -7   4        0.30        0.02      0.04 o 
  -8  -7   4       12.79       12.27      1.02 o 
  -7  -7   4        3.55        4.61      0.52 o 
  -6  -7   4       14.65       13.28      0.60 o 
  -5  -7   4      393.76      355.37      2.42 o 
  -4  -7   4      452.86      407.31      2.36 o 
  -3  -7   4      222.41      221.87      3.82 o 
   0  -7   4       11.32       17.91      1.07 o 
   1  -7   4      111.05      137.61      1.68 o 
   2  -7   4        0.62        0.24      1.10 o 
   3  -7   4       15.20       18.99      1.09 o 
   4  -7   4       20.65       23.00      0.91 o 
   5  -7   4       17.39       16.44      0.79 o 
   6  -7   4       33.60       37.13     11.37 o 
   7  -7   4        0.30        0.29      0.64 o 
 -10  -6   4        6.10        5.99      0.58 o 
  -8  -6   4       15.02       14.99      0.58 o 
  -7  -6   4        0.56       -0.04      0.67 o 
  -6  -6   4      302.64      290.97      1.68 o 
  -5  -6   4       10.78       10.13      1.26 o 
  -2  -6   4       53.83       86.90      1.56 o 
  -1  -6   4       23.59       23.62      0.85 o 
   0  -6   4       32.35       47.02      1.16 o 
   1  -6   4      226.77      282.96      6.14 o 
   2  -6   4        1.91        1.30      1.51 o 
   3  -6   4       57.35       78.66      2.38 o 
   4  -6   4       50.91       50.92      0.97 o 
   5  -6   4       30.16       32.51      1.11 o 
   6  -6   4       53.88       66.26      7.69 o 
   7  -6   4       24.72       21.13      0.66 o 
   8  -6   4        1.07        0.95      0.60 o 
 -10  -5   4        3.29        2.73      0.60 o 
  -9  -5   4       11.75       10.73      0.80 o 
  -8  -5   4       67.13       66.89      0.81 o 
  -7  -5   4      498.85      456.51     12.34 o 
  -6  -5   4     1016.17      927.92     23.07 o 
  -5  -5   4      740.07      801.61      4.42 o 
  -4  -5   4        2.55        3.46      1.15 o 
  -3  -5   4      174.86      219.12      1.67 o 
  -2  -5   4      651.42      757.58     15.42 o 
  -1  -5   4      177.09      206.87      2.12 o 
   0  -5   4        0.06        1.19      1.71 o 
   1  -5   4      261.50      358.76      2.94 o 
   2  -5   4        0.32       -0.33      0.74 o 
   3  -5   4       78.37       83.71      1.74 o 
   4  -5   4      230.00      247.32      3.98 o 
   5  -5   4       34.18       37.08      1.12 o 
   6  -5   4       25.87       32.32      3.16 o 
   7  -5   4       16.42       18.99      0.74 o 
   8  -5   4      100.33      111.29      1.20 o 
 -10  -4   4       14.60       14.39      0.60 o 
  -9  -4   4       39.21       40.26      0.85 o 
  -8  -4   4        4.78        6.40      0.69 o 
  -7  -4   4       42.64       33.35      0.72 o 
  -6  -4   4       78.53       74.52      1.02 o 
  -5  -4   4       62.33       56.88      1.28 o 
  -4  -4   4      358.25      531.56     10.25 o 
  -3  -4   4      208.46      261.77      8.70 o 
  -2  -4   4      152.29      181.44      3.77 o 
  -1  -4   4      806.19      886.65     21.75 o 
   0  -4   4     1289.94     1425.30     15.18 o 
   1  -4   4      104.07      150.69      1.81 o 
   2  -4   4        2.69        3.60      0.98 o 
   3  -4   4        0.85        0.55      1.03 o 
   4  -4   4       22.10       21.60      0.75 o 
   5  -4   4        1.43        2.01      0.84 o 
   6  -4   4        3.86        3.38      0.61 o 
   7  -4   4       35.86       41.10      3.08 o 
   8  -4   4       12.72       13.63      1.37 o 
   9  -4   4        5.17        8.16      0.52 o 
 -11  -3   4        3.90        3.96      0.47 o 
 -10  -3   4       23.92       23.62      0.67 o 
  -9  -3   4      302.34      306.21      2.18 o 
  -8  -3   4       94.05       87.22      1.18 o 
  -7  -3   4      189.60      174.42      6.25 o 
  -6  -3   4      103.89       85.10      1.66 o 
  -5  -3   4       78.40      108.35      2.41 o 
  -4  -3   4     1327.06     1473.30    152.38 o 
  -3  -3   4      421.75      540.46     11.75 o 
  -2  -3   4     2983.12     3297.43     96.01 o 
  -1  -3   4      185.94      207.22      6.02 o 
   0  -3   4      363.42      436.07      1.95 o 
   1  -3   4        0.35        3.67      0.86 o 
   2  -3   4       50.04       56.22      2.90 o 
   3  -3   4        1.53        1.76      1.07 o 
   4  -3   4      118.84      111.62      1.91 o 
   5  -3   4       63.73       63.79      3.70 o 
   6  -3   4      707.94      682.02      7.02 o 
   7  -3   4       16.00       13.84      0.73 o 
   8  -3   4        0.35        0.62      0.62 o 
   9  -3   4       40.30       50.81      0.84 o 
 -11  -2   4        5.22        5.14      0.47 o 
 -10  -2   4        4.44        2.15      0.62 o 
  -9  -2   4      359.95      326.24      5.62 o 
  -8  -2   4       66.05       54.05      0.77 o 
  -7  -2   4      259.11      225.25      2.31 o 
  -6  -2   4      324.95      335.77      3.18 o 
  -5  -2   4      372.38      366.45     21.73 o 
  -4  -2   4       61.77       42.61      1.58 o 
  -3  -2   4     1200.53     1162.56     12.58 o 
  -2  -2   4       94.24      112.76      4.97 o 
  -1  -2   4      583.76      672.52      7.74 o 
   0  -2   4       11.17       17.29      0.46 o 
   1  -2   4       13.63        9.72      0.54 o 
   2  -2   4      108.24      112.33      5.35 o 
   3  -2   4       51.25       52.72      1.20 o 
   4  -2   4       92.54       91.30      1.67 o 
   5  -2   4      135.75      137.37      2.20 o 
   6  -2   4       71.52       68.84      0.75 o 
   7  -2   4       33.87       30.56      0.90 o 
   8  -2   4       61.62       64.44      1.19 o 
   9  -2   4        0.91        0.51      0.47 o 
 -11  -1   4       17.67       18.36      0.45 o 
 -10  -1   4        2.86        2.48      0.64 o 
  -9  -1   4        0.97        0.29      0.39 o 
  -8  -1   4      180.98      169.45      6.22 o 
  -7  -1   4      423.70      381.86      1.83 o 
  -6  -1   4      149.78      147.88      2.24 o 
  -5  -1   4      354.79      350.24     19.46 o 
  -4  -1   4     2993.50     2976.03    140.02 o 
  -3  -1   4      527.57      592.48     17.77 o 
  -2  -1   4       47.07       32.43      0.52 o 
  -1  -1   4      535.91      614.49      2.59 o 
   0  -1   4        7.07       20.07      0.56 o 
   1  -1   4      108.66      164.25     31.12 o 
   2  -1   4        4.58        7.77      0.66 o 
   3  -1   4      892.05     1091.92    166.01 o 
   4  -1   4      449.15      528.05    114.56 o 
   5  -1   4       49.97       31.02      1.23 o 
   6  -1   4       91.22       99.69      2.59 o 
   7  -1   4        5.32        4.49      0.90 o 
   8  -1   4        0.00        1.60      0.80 o 
   9  -1   4        9.39       11.64      0.48 o 
  10  -1   4        9.55       12.93      0.74 o 
 -10   0   4        1.07        1.14      0.47 o 
  -9   0   4      136.58      128.57      1.07 o 
  -8   0   4       19.44       18.74      1.14 o 
  -7   0   4        0.95        0.24      0.59 o 
  -6   0   4       70.93       62.62     20.84 o 
  -5   0   4      219.24      221.39      8.85 o 
  -4   0   4       35.72       22.80      1.22 o 
  -3   0   4      502.40      431.53      3.55 o 
  -2   0   4       61.85       58.02      4.50 o 
  -1   0   4      253.36      259.97     24.31 o 
   1   0   4      913.63     1037.10      3.40 o 
   2   0   4      143.01      172.31      2.80 o 
   3   0   4      281.17      412.03     79.26 o 
   4   0   4       62.98       61.40     13.82 o 
   5   0   4       62.18       61.94     13.02 o 
   6   0   4       59.05       54.98      1.88 o 
   7   0   4       17.44       13.41      0.51 o 
   8   0   4        0.31        0.66      0.75 o 
   9   0   4       22.27       22.13      1.33 o 
  10   0   4       19.33       23.63      0.67 o 
 -10   1   4       33.48       35.26      1.60 o 
  -9   1   4      136.89      120.31      1.44 o 
  -8   1   4       53.22       48.60      0.73 o 
  -7   1   4      131.83      115.98      1.48 o 
  -6   1   4      573.85      745.16    237.66 o 
  -5   1   4        0.58        1.81      1.24 o 
  -4   1   4      197.57      289.64     67.42 o 
  -3   1   4       10.92       11.20      0.69 o 
  -2   1   4     2002.11     1911.35     78.68 o 
  -1   1   4     2537.28     2535.00    144.19 o 
   0   1   4      545.74      553.05      2.75 o 
   1   1   4        0.02        1.31      0.53 o 
   2   1   4      211.95      206.87      6.89 o 
   3   1   4      273.35      309.65      7.25 o 
   4   1   4       34.97       49.69      1.10 o 
   5   1   4       19.30       18.86      1.15 o 
   6   1   4        4.64        4.61      1.16 o 
   7   1   4       19.34       20.18      0.63 o 
   8   1   4       20.48       15.82      2.01 o 
   9   1   4        0.62       -0.15      0.33 o 
  10   1   4        3.32        3.40      0.63 o 
 -10   2   4        0.00        0.29      0.32 o 
  -9   2   4        1.69        1.95      0.48 o 
  -8   2   4        2.78        2.49      0.49 o 
  -7   2   4       19.16       16.15      0.49 o 
  -6   2   4        0.44        2.80      1.89 o 
  -5   2   4       27.50       33.34     10.60 o 
  -4   2   4      667.85      744.24    112.62 o 
  -3   2   4      462.90      502.53     28.09 o 
  -2   2   4      303.52      350.53      2.10 o 
  -1   2   4      930.99      950.35      4.36 o 
   0   2   4      661.05      565.98     15.26 o 
   1   2   4      480.89      474.57      1.89 o 
   2   2   4       39.55       45.43      0.82 o 
   3   2   4       95.96      107.66      1.42 o 
   4   2   4       36.30       30.99      1.88 o 
   5   2   4        1.44        1.53      0.98 o 
   6   2   4       49.95       47.05      3.09 o 
   7   2   4       49.00       37.68      0.54 o 
   8   2   4      128.69      111.21      0.85 o 
   9   2   4      151.80      144.70      1.12 o 
  10   2   4       13.32       18.36      0.66 o 
 -10   3   4        0.48        0.54      0.32 o 
  -9   3   4       35.84       36.05      0.46 o 
  -8   3   4       32.77       27.52      0.65 o 
  -7   3   4       72.70       62.87      0.98 o 
  -6   3   4       49.07       57.20      2.27 o 
  -5   3   4       95.68      108.45     23.42 o 
  -4   3   4       69.18       75.11      4.56 o 
  -3   3   4      163.82      198.57      1.49 o 
  -2   3   4        3.09        0.75      1.05 o 
  -1   3   4        0.05        2.78      1.06 o 
   0   3   4       46.89       44.37      0.66 o 
   1   3   4      273.95      294.91      3.69 o 
   2   3   4      251.71      253.97      1.63 o 
   3   3   4       10.31       12.34      0.56 o 
   4   3   4       77.06       85.10      0.95 o 
   5   3   4       89.12       82.00      2.23 o 
   6   3   4       12.09        8.01      2.90 o 
   7   3   4       37.34       33.89      0.89 o 
   8   3   4        2.81        1.84      0.53 o 
   9   3   4       68.07       62.47      1.07 o 
  10   3   4        1.66        1.56      0.69 o 
 -10   4   4        4.85        5.16      0.46 o 
  -9   4   4       13.04       11.82      0.45 o 
  -8   4   4       92.78      106.20      1.12 o 
  -7   4   4       43.25       39.95      0.88 o 
  -6   4   4       66.38       60.24      1.50 o 
  -5   4   4        0.24        1.59      1.94 o 
  -4   4   4      168.80      193.68      6.26 o 
  -3   4   4      538.59      632.31      4.83 o 
  -2   4   4       17.95       33.88      0.99 o 
  -1   4   4       25.33       18.70      1.47 o 
   0   4   4      227.69      236.58      1.72 o 
   1   4   4       38.93       41.74      0.51 o 
   2   4   4       41.98       43.01      0.71 o 
   3   4   4      110.91      108.79      3.87 o 
   4   4   4      296.77      285.53     13.69 o 
   5   4   4       42.19       38.76      1.93 o 
   6   4   4        0.56       -1.12      1.75 o 
   7   4   4      210.20      197.49      3.32 o 
   8   4   4       46.60       44.81      0.86 o 
   9   4   4        7.52        7.72      0.65 o 
  10   4   4       25.44       23.84      1.12 o 
  -9   5   4      242.24      276.00      1.82 o 
  -8   5   4       97.27      105.31      0.98 o 
  -7   5   4       57.97       48.06      0.70 o 
  -6   5   4       10.95       10.90      0.73 o 
  -5   5   4      125.79      110.97      4.61 o 
  -4   5   4       24.52       37.71      1.93 o 
  -3   5   4      117.36      159.83      6.81 o 
  -2   5   4        1.39        1.24      1.06 o 
  -1   5   4       28.51       26.88      1.72 o 
   0   5   4      661.13      726.74      3.90 o 
   1   5   4       11.05       14.68      0.48 o 
   2   5   4       32.96       40.05      0.75 o 
   3   5   4        0.68        4.43      0.83 o 
   4   5   4      284.54      336.10      4.53 o 
   5   5   4      274.83      282.60     10.31 o 
   6   5   4      320.68      309.54     16.04 o 
   7   5   4      189.83      161.93      2.04 o 
   8   5   4       20.70       18.92      0.55 o 
   9   5   4      118.12       97.91      0.79 o 
  10   5   4       19.02       21.49      0.48 o 
  -9   6   4       32.31       36.79      0.65 o 
  -8   6   4        7.72        4.89      0.69 o 
  -7   6   4       58.28       50.81      1.04 o 
  -6   6   4       50.12       42.28      3.29 o 
  -5   6   4       47.41       42.16      3.09 o 
  -4   6   4        1.14        1.15      2.34 o 
  -3   6   4      170.11      207.14     14.85 o 
  -2   6   4        2.67        4.71      2.25 o 
  -1   6   4      134.92      176.32      2.61 o 
   0   6   4       21.18       41.74      0.61 o 
   1   6   4       34.94       48.61      0.75 o 
   2   6   4     2376.17     2673.01     29.37 o 
   3   6   4      391.36      534.98      4.27 o 
   4   6   4        1.40        0.57      0.38 o 
   5   6   4       50.42       57.89      1.33 o 
   6   6   4       63.79       67.56      0.82 o 
   7   6   4       63.09       56.52      1.44 o 
   8   6   4        9.36        5.91      0.45 o 
   9   6   4        5.25        4.61      0.55 o 
  10   6   4       57.13       53.26      0.87 o 
  -8   7   4       41.01       44.33      0.78 o 
  -7   7   4        0.61        0.18      0.78 o 
  -6   7   4        1.57        1.74      0.52 o 
  -5   7   4        0.33        0.37      0.74 o 
  -4   7   4       40.04       32.88      1.52 o 
  -3   7   4       10.38       12.41      2.74 o 
  -2   7   4      398.34      495.78      4.67 o 
  -1   7   4      500.92      574.07     10.82 o 
   0   7   4      136.66      177.42      1.78 o 
   1   7   4      588.50      701.22      3.19 o 
   2   7   4       94.05       95.91      1.16 o 
   3   7   4      134.95      143.82      1.66 o 
   4   7   4        6.12        7.09      0.87 o 
   5   7   4        3.49        1.92      1.35 o 
   6   7   4      104.29       84.94      0.89 o 
   7   7   4      478.39      378.61      3.85 o 
   8   7   4       75.12       64.55      1.12 o 
   9   7   4      167.70      146.78      1.19 o 
  10   7   4        3.11        3.57      0.62 o 
  -8   8   4        1.14        0.16      0.58 o 
  -7   8   4       39.63       45.71      0.83 o 
  -6   8   4        3.42        3.33      0.55 o 
  -5   8   4       13.48       13.29      0.94 o 
  -4   8   4       18.29       16.89      1.13 o 
  -3   8   4      429.63      453.45     48.04 o 
  -2   8   4        0.52        1.24      4.27 o 
  -1   8   4       68.96      109.31      5.62 o 
   0   8   4     1695.77     1984.88     36.38 o 
   1   8   4        1.22        1.03      0.81 o 
   2   8   4       32.32       51.30      1.67 o 
   3   8   4        0.62        1.13      0.98 o 
   4   8   4        6.50        6.79      1.08 o 
   5   8   4        1.77        2.77      0.87 o 
   6   8   4      151.16      145.51     10.97 o 
   7   8   4       63.10       58.15      0.87 o 
   8   8   4        5.88        4.00      0.46 o 
   9   8   4       12.28       12.42      0.61 o 
  10   8   4      111.37      118.57      1.16 o 
  -7   9   4        4.07        4.88      0.53 o 
  -5   9   4       43.02       41.25      7.79 o 
  -4   9   4        8.20        6.08      0.70 o 
  -3   9   4       16.37       13.46      1.84 o 
  -2   9   4      158.86      137.77      1.41 o 
  -1   9   4      273.70      269.77      1.85 o 
   0   9   4        9.26        9.00      1.95 o 
   1   9   4       29.68       46.72      3.20 o 
   2   9   4        3.52        5.85      0.95 o 
   3   9   4        1.76        2.13      1.21 o 
   4   9   4        1.64        2.09      0.75 o 
   5   9   4       16.64       17.27      1.13 o 
   6   9   4       60.88       56.14      3.75 o 
   7   9   4       14.19        7.85      0.87 o 
   8   9   4       12.88       12.54      0.57 o 
   9   9   4        5.08        6.71      0.75 o 
  10   9   4        2.06        2.77      0.59 o 
  -6  10   4        6.64        3.77      0.54 o 
  -5  10   4       10.48       10.96      0.60 o 
  -4  10   4       34.76       32.17      0.73 o 
  -3  10   4       26.06       19.06      0.67 o 
  -2  10   4      140.66      122.96      1.38 o 
  -1  10   4        5.48        7.63      0.66 o 
   0  10   4      115.63       99.64      1.47 o 
   1  10   4       20.06       20.68      0.49 o 
   2  10   4       14.72       17.78      0.58 o 
   3  10   4        5.69        7.96      0.72 o 
   4  10   4        8.74        8.99      0.63 o 
   5  10   4      127.67      107.76      4.04 o 
   6  10   4        0.14        0.21      0.40 o 
   7  10   4        0.04        0.01      0.35 o 
   8  10   4       62.11       67.40      0.64 o 
   9  10   4        0.48        0.13      0.56 o 
  -4  11   4       22.96       18.24      0.40 o 
  -3  11   4       17.00       17.03      0.57 o 
  -2  11   4        4.29        3.23      0.44 o 
  -1  11   4      209.31      183.57      1.16 o 
   0  11   4       23.31       22.64      0.49 o 
   1  11   4      171.74      163.48      4.97 o 
   2  11   4       29.89       30.96      0.63 o 
   3  11   4       29.97       29.72      0.58 o 
   4  11   4        2.48        0.82      0.64 o 
   5  11   4       85.40       90.44      2.27 o 
   6  11   4      109.91      104.43      7.91 o 
   7  11   4        0.08       -0.19      0.44 o 
   8  11   4        1.78        2.17      0.40 o 
   9  11   4       22.43       30.99      0.35 o 
  -4  12   4       13.47       12.98      0.32 o 
  -3  12   4        0.39        0.34      0.37 o 
  -2  12   4        0.00       -0.13      0.19 o 
  -1  12   4        0.56        0.19      0.56 o 
   0  12   4       73.68       69.81      0.73 o 
   1  12   4       27.92       25.54      1.76 o 
   2  12   4       28.72       25.46      1.37 o 
   3  12   4       57.19       51.97      1.29 o 
   4  12   4       17.15       16.41      0.67 o 
   5  12   4        0.07        0.37      0.61 o 
   6  12   4       10.20       11.98      1.55 o 
   7  12   4        8.20       10.45      0.53 o 
   8  12   4        4.71        6.09      0.59 o 
  -4  13   4        0.09        0.40      0.41 o 
  -3  13   4       12.22       12.86      0.44 o 
  -2  13   4       19.95       17.20      0.40 o 
  -1  13   4        0.21        0.16      0.33 o 
   0  13   4        7.76        6.85      0.39 o 
   1  13   4        0.48        0.47      0.39 o 
   2  13   4       14.16       11.47      0.87 o 
   3  13   4       26.25       24.74      0.97 o 
   4  13   4      111.57      103.12      3.51 o 
   5  13   4        0.19        0.31      0.48 o 
   6  13   4       16.25       13.67      0.44 o 
   7  13   4        0.07       -0.17      0.63 o 
   8  13   4        9.60       13.64      0.67 o 
  -2  14   4        0.45        0.48      0.29 o 
  -1  14   4       14.05       15.30      0.31 o 
   0  14   4        2.29        2.06      0.35 o 
   1  14   4        1.69        1.61      0.36 o 
   2  14   4       17.14       17.05      2.39 o 
   3  14   4       25.76       32.49      3.37 o 
   4  14   4        0.00       -0.06      0.28 o 
   5  14   4       12.63       13.88      3.09 o 
   6  14   4        1.31        2.85      0.50 o 
   0  15   4        8.15        9.54      0.42 o 
   1  15   4       10.46       13.56      1.31 o 
   2  15   4       40.03       42.45      6.03 o 
   3  15   4        0.08        0.10      1.00 o 
   4  15   4        0.21       -0.08      0.50 o 
   5  15   4       10.85       15.58      1.00 o 
  -4 -12   5        2.45        1.62      0.54 o 
  -3 -12   5        0.24        0.51      0.48 o 
  -2 -12   5        6.65        8.34      0.97 o 
  -1 -12   5        2.85        1.56      1.06 o 
   0 -12   5       42.80       30.27      1.07 o 
   1 -12   5        1.94        1.01      0.62 o 
  -7 -11   5       45.79       76.52      0.75 o 
  -6 -11   5        0.69        0.50      0.37 o 
  -5 -11   5       49.39       57.09      3.53 o 
  -4 -11   5        0.03       -0.18      0.47 o 
  -3 -11   5       10.27       12.08      0.54 o 
  -2 -11   5       49.11       40.80      2.21 o 
  -1 -11   5        0.23        0.03      0.58 o 
   0 -11   5        1.34        0.86      0.60 o 
   1 -11   5       47.68       36.73      9.31 o 
   2 -11   5       18.08       12.80      0.58 o 
  -8 -10   5        5.05        7.34      0.47 o 
  -7 -10   5        0.00        0.10      0.46 o 
  -6 -10   5       14.87       21.14      0.61 o 
  -5 -10   5        1.37        1.04      0.51 o 
  -4 -10   5      148.32      146.32      3.01 o 
  -3 -10   5       34.28       34.09      0.55 o 
  -2 -10   5       31.56       35.68      0.94 o 
  -1 -10   5       23.25       22.94      0.57 o 
   0 -10   5       76.16       79.21      0.74 o 
   1 -10   5       85.41       66.86      7.17 o 
   2 -10   5       14.56       12.29      2.22 o 
   3 -10   5        8.77        6.10      0.88 o 
   4 -10   5        9.16        9.98      3.78 o 
  -8  -9   5        0.73        0.21      0.55 o 
  -7  -9   5        1.46        1.65      0.40 o 
  -6  -9   5       22.72       24.21      1.96 o 
  -5  -9   5       96.12       82.90      1.92 o 
  -4  -9   5      265.02      236.10      1.70 o 
  -3  -9   5       78.15       72.17      2.69 o 
  -2  -9   5       25.05       24.47      0.92 o 
  -1  -9   5       35.92       32.78      1.34 o 
   0  -9   5        0.22        0.20      0.54 o 
   1  -9   5       17.82       17.36      0.61 o 
   2  -9   5        0.27        0.74      0.59 o 
   3  -9   5        0.02        0.26      0.57 o 
   4  -9   5        3.51        2.37      0.48 o 
   5  -9   5        0.70        0.51      0.54 o 
  -8  -8   5       10.17       14.22      0.60 o 
  -7  -8   5       31.57       34.35      0.57 o 
  -6  -8   5       59.37       54.25      0.81 o 
  -5  -8   5        1.06        2.39      0.63 o 
  -4  -8   5        2.05        1.75      1.23 o 
  -3  -8   5       14.50        9.47      0.92 o 
  -2  -8   5       40.24       37.53      0.79 o 
  -1  -8   5       32.49       34.42      0.73 o 
   0  -8   5        5.64        5.34      0.54 o 
   1  -8   5       67.15       59.61      3.31 o 
   2  -8   5       11.10       11.65      0.90 o 
   3  -8   5        2.09        2.16      0.86 o 
   4  -8   5        2.48        2.46      0.76 o 
   5  -8   5        8.76        9.30      3.34 o 
   6  -8   5       58.18       47.97      0.72 o 
  -8  -7   5        4.19        3.74      0.54 o 
  -7  -7   5        9.55        8.03      0.58 o 
  -6  -7   5       33.14       29.59      0.66 o 
  -5  -7   5      305.25      254.85      2.10 o 
  -4  -7   5        0.13        0.01      0.24 o 
  -3  -7   5        4.56        3.03      0.98 o 
  -2  -7   5       18.58       19.18      0.85 o 
  -1  -7   5        4.39        4.12      0.56 o 
   0  -7   5       47.06       61.05      1.18 o 
   1  -7   5        1.51        1.78      1.08 o 
   2  -7   5       93.49      104.47      1.54 o 
   3  -7   5       29.56       24.02      0.96 o 
   4  -7   5        7.88        5.38      0.90 o 
   5  -7   5        1.19        2.85      1.32 o 
   6  -7   5        1.16        1.53      0.57 o 
   7  -7   5        3.18        2.64      0.54 o 
 -10  -6   5        2.43        4.22      0.53 o 
  -9  -6   5        1.39        1.72      0.72 o 
  -8  -6   5       33.88       33.49      0.58 o 
  -7  -6   5      135.14      124.51      4.84 o 
  -6  -6   5       43.84       40.65      0.64 o 
  -5  -6   5       23.98       26.79      1.56 o 
  -4  -6   5        6.09        2.23      1.29 o 
  -3  -6   5       29.74       36.28      1.36 o 
  -2  -6   5       69.85       78.30      1.52 o 
  -1  -6   5       12.55       16.52      1.01 o 
   0  -6   5       39.99       47.82      1.41 o 
   1  -6   5        1.83        1.96      0.92 o 
   2  -6   5        9.85        7.42      0.88 o 
   3  -6   5       50.18       58.06      0.96 o 
   4  -6   5      102.65      113.53      2.97 o 
   5  -6   5        2.46        3.68      0.78 o 
   6  -6   5      105.54      120.77      9.86 o 
   7  -6   5        0.84        1.77      0.63 o 
 -10  -5   5       38.36       39.02      0.67 o 
  -8  -5   5       45.00       41.29      1.41 o 
  -7  -5   5        4.06        5.35      0.79 o 
  -6  -5   5       60.59       67.97      3.22 o 
  -5  -5   5       51.83       45.45      1.25 o 
  -4  -5   5       29.11       33.35      1.29 o 
  -3  -5   5       53.86       50.06      1.19 o 
  -2  -5   5        3.00        1.05      1.17 o 
  -1  -5   5      316.95      362.92      2.96 o 
   0  -5   5        2.02        1.56      1.22 o 
   1  -5   5      172.93      214.23      2.47 o 
   2  -5   5       12.46       16.43      1.35 o 
   3  -5   5       16.74       15.13      1.16 o 
   4  -5   5       26.64       27.19      0.85 o 
   5  -5   5       37.08       38.77      0.90 o 
   6  -5   5        0.20        0.99      0.57 o 
   7  -5   5        0.06       -0.14      0.44 o 
 -10  -4   5       15.93       13.62      0.56 o 
  -9  -4   5       35.78       43.00      0.85 o 
  -8  -4   5      211.57      219.85      1.52 o 
  -7  -4   5       97.77       92.33      1.32 o 
  -6  -4   5       11.83       12.16      0.59 o 
  -5  -4   5      132.39      132.40      1.95 o 
  -4  -4   5        6.89        8.49      1.01 o 
  -3  -4   5       29.02       25.30      1.02 o 
  -2  -4   5       83.68       79.15      1.36 o 
  -1  -4   5     1548.98     1603.25      5.74 o 
   0  -4   5        4.11        1.20      0.88 o 
   1  -4   5        8.47        5.88      1.08 o 
   2  -4   5        0.83        0.50      1.17 o 
   3  -4   5       40.74       39.40      1.33 o 
   4  -4   5     1167.52     1182.52     33.56 o 
   5  -4   5       72.80       69.63      1.11 o 
   6  -4   5        1.82        1.31      0.58 o 
   7  -4   5        5.11        4.47      0.74 o 
   8  -4   5       49.48       42.15      0.81 o 
  -9  -3   5       38.91       39.30      0.86 o 
  -8  -3   5      121.91      116.62      1.26 o 
  -7  -3   5      188.77      182.83      1.70 o 
  -6  -3   5       26.27       31.67      1.11 o 
  -5  -3   5        0.27        1.24      1.12 o 
  -4  -3   5      362.62      339.14      2.84 o 
  -3  -3   5      215.79      217.42      2.16 o 
  -2  -3   5      393.20      421.73      2.86 o 
  -1  -3   5      120.18      105.53      1.45 o 
   0  -3   5        1.01        0.95      0.82 o 
   1  -3   5       44.96       38.66      1.00 o 
   2  -3   5       37.28       36.59      1.04 o 
   3  -3   5       58.92       58.80      1.41 o 
   4  -3   5        3.47        2.22      1.30 o 
   5  -3   5      350.43      355.92      1.78 o 
   6  -3   5      386.22      402.22     17.39 o 
   7  -3   5       40.69       46.64      4.28 o 
   8  -3   5        9.25        8.28      0.56 o 
 -10  -2   5        6.76        7.78      0.56 o 
  -9  -2   5       12.06       12.02      0.74 o 
  -8  -2   5        8.45        8.03      0.85 o 
  -7  -2   5      101.42       92.06      1.45 o 
  -6  -2   5       44.62       44.95      0.84 o 
  -5  -2   5      159.39      153.17      2.12 o 
  -4  -2   5       88.16       95.26      2.21 o 
  -3  -2   5      217.80      236.20      2.17 o 
  -2  -2   5      581.84      553.09      3.12 o 
  -1  -2   5      515.06      561.34      3.04 o 
   0  -2   5        7.56        9.73      0.60 o 
   1  -2   5        6.01        4.29      0.84 o 
   2  -2   5      557.54      559.88      3.51 o 
   3  -2   5      701.94      745.61      4.44 o 
   4  -2   5      183.52      184.26      2.42 o 
   5  -2   5       60.26       64.47      0.78 o 
   6  -2   5      135.09      118.20      1.31 o 
   7  -2   5       16.20       16.11      0.61 o 
   8  -2   5        0.14        2.48      1.16 o 
   9  -2   5       10.18       14.18      0.45 o 
 -10  -1   5       63.89       66.44      0.95 o 
  -9  -1   5      245.72      232.21      2.13 o 
  -8  -1   5       13.52       12.09      1.29 o 
  -7  -1   5      116.34      117.14      0.96 o 
  -6  -1   5      362.89      330.67      1.95 o 
  -5  -1   5      350.33      324.81      3.07 o 
  -4  -1   5       67.97       94.71      1.59 o 
  -3  -1   5      603.85      509.17      2.75 o 
  -2  -1   5      972.55     1015.16      3.99 o 
  -1  -1   5       33.10       49.39      0.93 o 
   0  -1   5       17.02       15.98      0.62 o 
   1  -1   5      130.80      110.99      1.41 o 
   2  -1   5      129.70      125.75      1.62 o 
   3  -1   5      261.42      266.85      2.54 o 
   4  -1   5     3406.13     3254.71      9.49 o 
   5  -1   5       36.57       35.34      1.23 o 
   6  -1   5       59.23       59.70      1.50 o 
   7  -1   5       82.98       93.82      2.72 o 
   8  -1   5       16.55       18.46      0.83 o 
   9  -1   5        6.94        6.52      0.47 o 
 -10   0   5        0.20        0.30      0.60 o 
  -9   0   5       42.14       41.39      0.65 o 
  -8   0   5      150.88      131.58      2.42 o 
  -7   0   5       36.52       38.84      0.63 o 
  -6   0   5        0.66        0.39      0.45 o 
  -5   0   5        8.09       10.01      3.19 o 
  -4   0   5       12.91        9.04      1.65 o 
  -3   0   5     3409.69     3229.97    248.40 o 
  -2   0   5      860.51      792.88      2.48 o 
  -1   0   5      247.53      316.71      2.08 o 
   0   0   5      717.37      717.47      3.05 o 
   1   0   5     1606.46     1864.66      5.17 o 
   2   0   5        1.78        1.49      0.73 o 
   3   0   5       46.89       55.17      1.19 o 
   4   0   5       74.83       85.03      1.57 o 
   5   0   5        1.37        2.84      1.14 o 
   6   0   5      118.19      150.58      3.36 o 
   7   0   5       31.81       26.16      1.22 o 
   8   0   5       15.84       11.36      0.69 o 
   9   0   5       13.13       14.56      0.64 o 
 -10   1   5      112.52      128.71      2.27 o 
  -9   1   5       18.23       17.51      0.72 o 
  -8   1   5      138.21      128.35      1.48 o 
  -7   1   5       29.21       26.52      0.88 o 
  -6   1   5      243.41      248.22      1.68 o 
  -5   1   5       63.42       84.30     25.86 o 
  -4   1   5      186.70      240.94     66.49 o 
  -3   1   5       35.56       25.90      5.39 o 
  -2   1   5     2810.84     2633.67     99.75 o 
  -1   1   5      921.49      925.52     11.36 o 
   0   1   5        0.13        1.13      0.56 o 
   1   1   5      135.19      145.07      2.69 o 
   2   1   5     3921.74     4044.74     37.85 o 
   3   1   5      448.73      568.46      3.25 o 
   4   1   5      115.81      115.09      1.70 o 
   5   1   5        1.59        2.63      1.05 o 
   6   1   5        0.85        1.25      0.55 o 
   7   1   5        3.64        5.30      0.65 o 
   8   1   5       13.06       19.10      1.58 o 
   9   1   5       63.47       69.31      1.19 o 
  10   1   5      216.40      247.04      1.73 o 
 -10   2   5        2.37        3.67      0.32 o 
  -9   2   5        0.02        0.02      0.73 o 
  -8   2   5       19.92       19.34      0.44 o 
  -7   2   5       11.89       13.17      0.58 o 
  -6   2   5       16.14       13.49      0.57 o 
  -5   2   5      389.46      496.53    149.35 o 
  -4   2   5        1.67        7.70      1.82 o 
  -3   2   5      451.96      477.51     78.05 o 
  -2   2   5       54.89       54.51      5.55 o 
  -1   2   5      108.15      165.65      5.91 o 
   0   2   5      573.24      664.01      3.28 o 
   1   2   5      121.24      106.84      1.69 o 
   2   2   5      324.00      389.24      1.43 o 
   3   2   5        2.79        9.50      0.88 o 
   4   2   5     1243.41     1298.22      4.06 o 
   5   2   5      152.30      154.85      1.65 o 
   6   2   5        0.67        0.05      0.18 o 
   7   2   5       64.99       53.77      0.85 o 
   8   2   5       31.22       32.37      0.72 o 
   9   2   5       24.00       23.85      0.81 o 
  10   2   5       27.85       35.07      0.77 o 
 -10   3   5       58.42       65.41      0.54 o 
  -9   3   5        3.02        3.00      0.41 o 
  -8   3   5      102.08      100.26      1.12 o 
  -7   3   5       46.49       40.54      1.66 o 
  -6   3   5      114.18      120.21      0.94 o 
  -5   3   5       87.56       94.60     27.42 o 
  -4   3   5       49.56       42.13      9.09 o 
  -3   3   5      125.69      171.68     15.14 o 
  -2   3   5        4.68        4.86      0.92 o 
  -1   3   5        6.03       10.87      0.59 o 
   0   3   5      464.33      457.19      2.72 o 
   1   3   5      115.88      155.88      1.57 o 
   2   3   5      298.69      307.22      2.02 o 
   3   3   5       43.49       49.63      0.93 o 
   4   3   5       57.35       68.24      1.53 o 
   5   3   5       21.10       21.76      1.10 o 
   6   3   5        9.70        6.56      0.60 o 
   7   3   5      165.27      151.42      1.22 o 
   8   3   5       44.83       45.74      1.09 o 
   9   3   5       40.19       35.17      0.61 o 
  10   3   5       26.18       27.79      0.69 o 
 -10   4   5        8.46        8.05      0.45 o 
  -9   4   5        8.62       11.70      0.40 o 
  -8   4   5        4.00        4.00      0.54 o 
  -7   4   5       36.44       38.05      0.81 o 
  -6   4   5       76.12       74.49      1.04 o 
  -5   4   5       19.15       18.44      5.57 o 
  -4   4   5       92.17       94.76      9.21 o 
  -3   4   5       73.27       78.12      1.40 o 
  -2   4   5      176.59      175.31      3.57 o 
  -1   4   5       51.80       75.42      1.06 o 
   0   4   5      201.00      258.58      9.83 o 
   1   4   5      309.61      392.65      4.19 o 
   2   4   5      862.57      925.91     34.97 o 
   3   4   5       60.16       98.74      6.68 o 
   4   4   5        0.02        0.88      0.93 o 
   5   4   5       14.52       14.60      2.33 o 
   6   4   5      265.95      249.08      1.73 o 
   7   4   5       67.78       64.81      0.69 o 
   8   4   5       41.48       41.56      0.69 o 
   9   4   5       12.73       13.65      0.54 o 
  10   4   5       49.10       46.08      0.83 o 
  -9   5   5       21.48       24.44      0.54 o 
  -8   5   5       62.93       66.71      0.71 o 
  -7   5   5        0.39        0.56      0.53 o 
  -6   5   5        4.80        4.12      0.57 o 
  -5   5   5        7.80        6.64      0.73 o 
  -4   5   5       56.93       96.98      4.84 o 
  -3   5   5        0.32        0.08      0.92 o 
  -2   5   5      107.44      113.35      1.45 o 
  -1   5   5        7.62       10.46      0.91 o 
   0   5   5       77.92       79.06      5.21 o 
   1   5   5      277.32      369.47     11.09 o 
   2   5   5      212.13      288.38      6.51 o 
   3   5   5       19.11       28.18      1.30 o 
   4   5   5       37.81       64.22      1.70 o 
   5   5   5       79.24       60.76      2.29 o 
   6   5   5       88.10       83.37      0.87 o 
   7   5   5        0.14        0.34      0.37 o 
   8   5   5       13.95       13.15      0.50 o 
   9   5   5       26.19       25.09      0.54 o 
  10   5   5       10.79        8.55      0.44 o 
  -9   6   5        4.79        6.23      0.53 o 
  -8   6   5      103.68      103.98      0.84 o 
  -7   6   5        0.72        0.83      0.52 o 
  -6   6   5       72.30       60.17      2.93 o 
  -5   6   5       23.86       20.07      2.55 o 
  -4   6   5       91.11       88.30      6.43 o 
  -3   6   5      206.89      283.50     10.67 o 
  -2   6   5       20.55       24.23      1.32 o 
  -1   6   5      139.14      173.86     16.84 o 
   0   6   5       31.02       36.25      1.26 o 
   1   6   5      860.69     1088.80      4.63 o 
   2   6   5      954.65     1202.77     40.04 o 
   3   6   5        0.79        1.23      0.75 o 
   4   6   5        0.30        1.33      1.02 o 
   5   6   5      443.91      523.65     11.08 o 
   6   6   5      468.52      440.98     11.27 o 
   7   6   5       31.68       31.02      0.94 o 
   8   6   5       96.35       80.78      1.37 o 
   9   6   5        4.86        4.23      0.43 o 
  10   6   5       11.99       11.78      0.62 o 
  -8   7   5        0.50        0.82      0.58 o 
  -7   7   5        1.10        1.77      0.42 o 
  -6   7   5        1.37        0.86      0.55 o 
  -5   7   5        0.01        0.73      0.48 o 
  -4   7   5        9.39        6.50      1.02 o 
  -3   7   5        4.52        6.21      1.98 o 
  -2   7   5       49.30       62.60      1.80 o 
  -1   7   5      272.21      361.64     22.34 o 
   0   7   5      249.03      356.82      5.18 o 
   1   7   5      211.57      279.43     10.95 o 
   2   7   5       19.56       23.34      0.95 o 
   3   7   5      460.36      516.81     11.30 o 
   4   7   5        0.40        3.49      0.98 o 
   5   7   5        0.53        1.69      1.51 o 
   6   7   5      302.84      292.92     11.48 o 
   7   7   5      296.14      245.58      1.46 o 
   8   7   5       10.67        8.31      0.49 o 
   9   7   5       29.78       26.43      0.55 o 
  10   7   5       17.67       21.79      0.60 o 
  -6   8   5        0.08        0.03      0.14 o 
  -5   8   5        8.61       11.13      0.97 o 
  -4   8   5       27.72       26.39      2.03 o 
  -3   8   5        2.83        4.46      1.06 o 
  -2   8   5        1.23        2.09      4.43 o 
  -1   8   5       28.18       26.01      2.15 o 
   0   8   5       10.88       20.38      1.76 o 
   1   8   5      121.05      153.02      5.48 o 
   2   8   5       44.96       41.28      1.54 o 
   3   8   5       37.37       38.15      1.15 o 
   4   8   5       63.68       62.26      1.25 o 
   5   8   5        0.00        2.69      1.17 o 
   6   8   5      223.87      197.67      2.50 o 
   7   8   5       88.53       81.52      0.77 o 
   8   8   5      108.50       95.02      1.49 o 
   9   8   5       77.71       74.33      0.77 o 
  10   8   5        2.57        1.28      0.61 o 
  -7   9   5        0.07        0.20      0.57 o 
  -5   9   5       13.72       13.59      1.22 o 
  -4   9   5       54.59       55.93      4.45 o 
  -3   9   5      104.33       78.33     10.05 o 
  -2   9   5       31.15       28.67      0.61 o 
  -1   9   5       14.39       14.14      1.31 o 
   0   9   5      137.45      164.80      2.70 o 
   1   9   5        5.02        3.92      2.33 o 
   2   9   5        0.88        0.81      1.02 o 
   3   9   5       44.09       46.30      1.86 o 
   4   9   5       23.66       19.97      1.46 o 
   5   9   5      481.89      447.92      8.23 o 
   6   9   5      148.71      131.98      4.98 o 
   7   9   5      209.69      160.16      1.83 o 
   8   9   5        4.50        4.96      0.44 o 
   9   9   5       50.18       47.85      0.48 o 
  -5  10   5       89.12       92.75      1.03 o 
  -4  10   5        1.44        0.59      0.61 o 
  -3  10   5       28.19       24.19      0.67 o 
  -2  10   5      101.66       94.48      1.22 o 
  -1  10   5       94.63       95.15      8.15 o 
   0  10   5      195.54      179.34      1.72 o 
   1  10   5        1.01        1.74      0.51 o 
   2  10   5        1.20        0.76      0.68 o 
   3  10   5       79.88       80.02      1.98 o 
   4  10   5      144.10      143.96      6.39 o 
   5  10   5       23.25       23.67      1.01 o 
   6  10   5       53.07       51.38      0.90 o 
   7  10   5       47.80       47.50      1.84 o 
   8  10   5      206.17      197.50      1.28 o 
   9  10   5        6.79        4.80      0.47 o 
  -6  11   5        0.18        0.34      0.44 o 
  -5  11   5       22.79       22.78      0.37 o 
  -4  11   5        3.95        3.75      0.40 o 
  -3  11   5       10.16       10.14      0.56 o 
  -2  11   5       15.68       12.85      0.55 o 
  -1  11   5        1.25        1.44      0.54 o 
   0  11   5       92.14       91.11      0.75 o 
   1  11   5       23.79       22.43      1.04 o 
   2  11   5       42.18       33.95      1.50 o 
   3  11   5       37.77       39.51      0.83 o 
   4  11   5      109.23       99.28      1.47 o 
   5  11   5       78.71       74.57      1.04 o 
   6  11   5       20.32       18.72      1.22 o 
   7  11   5        2.70        2.07      0.51 o 
   8  11   5       41.53       47.62      0.76 o 
   9  11   5        0.73        0.83      0.41 o 
  -5  12   5        2.03        2.03      0.44 o 
  -4  12   5       34.85       36.24      0.63 o 
  -3  12   5        0.01       -0.08      0.17 o 
  -2  12   5        0.20       -0.20      0.31 o 
  -1  12   5       41.06       40.69      0.57 o 
   0  12   5      162.46      159.69      1.25 o 
   1  12   5        7.83        6.68      0.52 o 
   2  12   5        1.07        1.18      0.54 o 
   3  12   5       32.96       29.22      1.91 o 
   4  12   5        9.19       10.47      0.52 o 
   5  12   5       42.59       39.26      0.68 o 
   6  12   5      183.18      181.08      1.34 o 
   7  12   5       16.50       10.88      0.43 o 
  -3  13   5       11.27       10.07      0.29 o 
  -2  13   5        3.55        3.98      0.34 o 
  -1  13   5       20.14       20.35      0.40 o 
   0  13   5        2.53        1.97      0.40 o 
   1  13   5        9.44        8.14      0.49 o 
   2  13   5        3.88        3.13      0.59 o 
   3  13   5        4.99        3.88      0.67 o 
   4  13   5        1.02        2.22      0.60 o 
   5  13   5       10.01        9.40      0.47 o 
   6  13   5        0.87        0.40      0.41 o 
   7  13   5        4.58        6.12      0.73 o 
   8  13   5        1.71        1.02      0.45 o 
  -2  14   5        1.75        1.97      0.40 o 
  -1  14   5       14.38       17.18      0.45 o 
   0  14   5        8.75       11.58      0.49 o 
   1  14   5       17.13       15.88      0.37 o 
   2  14   5        0.79        0.94      0.44 o 
   3  14   5        1.76        0.93      0.59 o 
   4  14   5        6.44        5.17      0.56 o 
   5  14   5        0.47        0.24      0.52 o 
   6  14   5        0.36        0.19      0.58 o 
   0  15   5        0.01       -0.22      0.51 o 
   1  15   5        2.25        3.14      0.44 o 
   2  15   5        9.88        9.40      1.17 o 
   3  15   5        4.23        5.06      1.07 o 
   4  15   5        2.31        3.64      1.08 o 
   5  15   5       10.29       15.89      0.98 o 
  -3 -12   6        1.74        1.70      0.74 o 
  -2 -12   6        1.26        2.14      0.81 o 
  -6 -11   6       11.21       14.01      0.33 o 
  -5 -11   6       36.04       44.19      0.69 o 
  -4 -11   6        4.87        9.31      0.51 o 
  -3 -11   6        2.24        1.46      0.48 o 
  -2 -11   6       28.73       27.30      0.88 o 
  -1 -11   6        7.54        9.16      0.65 o 
   0 -11   6        1.12        1.16      0.60 o 
   1 -11   6        7.81        6.50      1.86 o 
  -7 -10   6        5.07        5.68      0.36 o 
  -6 -10   6        0.01        0.39      0.35 o 
  -5 -10   6       17.49       23.75      1.21 o 
  -4 -10   6       31.97       34.61      0.86 o 
  -3 -10   6       29.28       21.89      0.72 o 
  -2 -10   6      182.31      174.19      1.16 o 
  -1 -10   6        0.16        0.97      0.90 o 
   0 -10   6       10.47        6.97      1.00 o 
   1 -10   6       85.89       78.65      9.63 o 
   2 -10   6        0.62        0.20      0.87 o 
   3 -10   6        4.18        2.32      0.46 o 
  -8  -9   6        0.42        1.11      0.51 o 
  -7  -9   6        1.24        1.90      0.36 o 
  -6  -9   6       63.56       68.84      2.49 o 
  -5  -9   6       50.04       50.82      0.76 o 
  -4  -9   6      226.28      187.92      3.12 o 
  -3  -9   6       63.97       61.63      1.03 o 
  -2  -9   6        2.84        2.46      0.57 o 
  -1  -9   6      140.59      143.41      1.08 o 
   0  -9   6       84.90       91.05      2.05 o 
   1  -9   6        8.25        9.01      0.60 o 
   2  -9   6        3.77        2.48      0.56 o 
   3  -9   6        0.07        0.30      0.83 o 
   4  -9   6        3.43        2.40      0.46 o 
  -8  -8   6        0.57        2.02      0.67 o 
  -7  -8   6       29.61       30.16      0.52 o 
  -6  -8   6        5.32        6.48      0.54 o 
  -5  -8   6        1.16        2.61      0.60 o 
  -4  -8   6       69.11       57.70      0.79 o 
  -3  -8   6       28.40       25.12      1.81 o 
  -2  -8   6      136.16      126.38      5.00 o 
  -1  -8   6        2.52        2.20      0.57 o 
   0  -8   6        0.49        0.88      0.69 o 
   1  -8   6       24.51       23.37      0.63 o 
   2  -8   6       12.17       12.30      0.60 o 
   3  -8   6        1.64        1.70      0.77 o 
   4  -8   6       35.61       40.92      9.21 o 
   5  -8   6      134.95       78.55      0.94 o 
  -8  -7   6        3.92        4.05      0.49 o 
  -7  -7   6       21.46       19.91      1.03 o 
  -6  -7   6      272.55      250.82      1.57 o 
  -5  -7   6        7.74        6.30      0.58 o 
  -4  -7   6       31.12       27.55      0.67 o 
  -3  -7   6       73.14       59.70      2.11 o 
  -2  -7   6       33.17       31.26      0.87 o 
  -1  -7   6       15.97       15.31      1.36 o 
   0  -7   6        1.70        1.55      0.73 o 
   1  -7   6        3.22        2.66      1.04 o 
   2  -7   6       20.16       22.14      0.98 o 
   3  -7   6      132.00      148.78      1.77 o 
   4  -7   6       31.80       32.41      0.89 o 
   5  -7   6      135.25      134.19     40.18 o 
   6  -7   6       31.12       52.60      0.68 o 
  -8  -6   6       12.78       11.85      0.66 o 
  -7  -6   6       52.73       55.57      0.76 o 
  -6  -6   6        8.63        8.22      0.58 o 
  -5  -6   6       46.80       42.33      1.15 o 
  -4  -6   6      100.79       70.31      0.89 o 
  -3  -6   6       14.21       13.80      0.70 o 
  -2  -6   6       55.56       63.87      1.34 o 
  -1  -6   6        0.00        0.11      0.94 o 
   0  -6   6        2.69        9.52      1.95 o 
   1  -6   6       27.51       43.36      1.97 o 
   2  -6   6        5.37        8.66      0.96 o 
   3  -6   6       36.98       37.96      0.91 o 
   4  -6   6       10.82       12.43      2.30 o 
   5  -6   6       71.44       86.09      1.19 o 
   6  -6   6       31.05       31.54     11.90 o 
   7  -6   6       10.05        6.99      0.59 o 
 -10  -5   6       25.93       30.13      0.53 o 
  -8  -5   6       17.51       15.87      0.69 o 
  -7  -5   6       93.47      100.50      3.95 o 
  -6  -5   6       86.22       92.82      4.07 o 
  -5  -5   6       28.08       24.05      1.04 o 
  -4  -5   6       66.75       51.19      0.79 o 
  -3  -5   6       14.32       20.30      2.08 o 
  -2  -5   6       23.46       30.85      1.19 o 
  -1  -5   6      110.39      128.96      1.96 o 
   0  -5   6      149.54      180.15      2.34 o 
   1  -5   6       30.43       35.76      1.39 o 
   2  -5   6        4.40        6.86      1.61 o 
   3  -5   6       11.29       12.11      1.00 o 
   4  -5   6       61.73       61.49      0.97 o 
   5  -5   6       10.21       11.79      0.59 o 
   6  -5   6        0.02        0.06      0.71 o 
 -10  -4   6        2.71        2.11      0.51 o 
  -9  -4   6        0.30        0.62      0.74 o 
  -8  -4   6        0.50        0.04      0.62 o 
  -7  -4   6       26.90       27.80      0.63 o 
  -6  -4   6       67.38       53.60      2.12 o 
  -5  -4   6        0.89        0.83      0.52 o 
  -4  -4   6        7.71        8.09      1.09 o 
  -3  -4   6      116.86      148.42      2.01 o 
  -2  -4   6      504.55      465.51      3.41 o 
  -1  -4   6       91.40       94.72      1.61 o 
   0  -4   6       12.82        4.35      1.04 o 
   1  -4   6       17.81       17.72      1.01 o 
   2  -4   6        1.71        2.12      1.32 o 
   3  -4   6       50.66       48.16      1.02 o 
   4  -4   6        0.15       -0.15      0.65 o 
   5  -4   6       25.61       22.51      0.52 o 
   6  -4   6        4.84        5.50      0.52 o 
   7  -4   6        0.66        1.04      0.48 o 
  -9  -3   6      119.30      128.61      1.35 o 
  -8  -3   6        0.35        0.82      1.18 o 
  -7  -3   6       65.42       60.45      1.00 o 
  -6  -3   6       29.24       28.06      0.74 o 
  -5  -3   6        8.63        8.81      0.58 o 
  -4  -3   6      252.83      244.93      2.59 o 
  -3  -3   6       28.82       29.47      0.95 o 
  -2  -3   6        5.19        4.04      0.84 o 
  -1  -3   6       14.73        5.85      0.93 o 
   0  -3   6       10.58       17.35      0.77 o 
   1  -3   6        0.69        0.45      0.90 o 
   2  -3   6        8.54       10.88      0.99 o 
   3  -3   6        1.58        1.72      1.39 o 
   4  -3   6      103.28       93.19      4.72 o 
   5  -3   6      239.18      236.12      1.50 o 
   6  -3   6        4.68        5.03      0.51 o 
   7  -3   6        6.11        7.28      0.83 o 
   8  -3   6        0.58        0.54      0.66 o 
 -10  -2   6       17.82       17.73      0.54 o 
  -9  -2   6       47.06       45.48      0.90 o 
  -8  -2   6       16.56       13.92      0.49 o 
  -7  -2   6       45.53       37.77      0.68 o 
  -6  -2   6       69.44       76.12      2.07 o 
  -5  -2   6        9.24       10.53      1.09 o 
  -4  -2   6        9.78        5.85      0.96 o 
  -3  -2   6      362.82      340.02      2.81 o 
  -2  -2   6        0.61        0.03      0.92 o 
  -1  -2   6       17.77       23.37      0.86 o 
   0  -2   6        0.97       -0.07      0.25 o 
   1  -2   6       24.33       17.59      0.64 o 
   2  -2   6      344.53      344.98      3.01 o 
   3  -2   6        0.11        0.17      1.22 o 
   4  -2   6       34.00       35.15      2.15 o 
   5  -2   6       12.72       15.55      0.84 o 
   6  -2   6       72.61       75.98      1.75 o 
   7  -2   6       13.96       16.87      0.77 o 
   8  -2   6        1.16        0.97      0.52 o 
 -10  -1   6        0.60        1.72      0.55 o 
  -9  -1   6       14.53       15.25      0.47 o 
  -8  -1   6       14.21       11.89      0.49 o 
  -7  -1   6        4.01        4.06      0.54 o 
  -6  -1   6        2.76        2.33      0.48 o 
  -5  -1   6        4.08        5.83      0.71 o 
  -4  -1   6      239.11      245.25      3.52 o 
  -3  -1   6      191.19      170.37      1.95 o 
  -2  -1   6      207.16      218.91      2.11 o 
  -1  -1   6       88.40       58.05      1.08 o 
   0  -1   6        2.69        1.38      0.68 o 
   1  -1   6        3.49        4.21      0.74 o 
   2  -1   6        5.69        9.74      0.95 o 
   3  -1   6       17.82       17.49      0.96 o 
   4  -1   6      528.68      504.95      4.00 o 
   5  -1   6       25.24       32.07      1.13 o 
   6  -1   6        0.54        2.47      0.79 o 
   7  -1   6      124.11      115.78      4.91 o 
   8  -1   6       26.10       25.36      1.32 o 
   9  -1   6        2.23        2.14      0.63 o 
 -10   0   6       14.71       15.10      0.43 o 
  -9   0   6      175.64      165.07      2.03 o 
  -8   0   6        4.26        4.14      0.66 o 
  -7   0   6       89.55       86.54      0.84 o 
  -6   0   6       14.26       14.42      0.47 o 
  -5   0   6       23.12       15.54      1.24 o 
  -4   0   6      439.21      360.05      3.08 o 
  -3   0   6       40.57       44.08      0.76 o 
  -2   0   6      466.89      468.80      2.92 o 
  -1   0   6       15.64       17.67      0.69 o 
   0   0   6      722.87      643.54      3.27 o 
   1   0   6      780.34      899.38      4.05 o 
   2   0   6      144.93      154.51      1.84 o 
   3   0   6       44.86       48.85      1.18 o 
   4   0   6      729.62      730.94      4.61 o 
   5   0   6        0.96        1.09      0.52 o 
   6   0   6       10.01       10.79      0.48 o 
   7   0   6        6.31        6.43      0.58 o 
   8   0   6       40.67       38.84      0.90 o 
   9   0   6      112.52      125.80      1.37 o 
 -10   1   6        1.78        1.59      0.36 o 
  -9   1   6       17.77       18.76      0.81 o 
  -8   1   6        0.04        0.11      0.33 o 
  -7   1   6       45.03       47.62      0.71 o 
  -6   1   6        0.00        0.10      0.44 o 
  -5   1   6      175.61      179.90      2.49 o 
  -4   1   6      122.95      121.47      1.91 o 
  -3   1   6     1980.59     1666.09     44.91 o 
  -2   1   6      110.85      121.38      1.07 o 
  -1   1   6      129.42      132.42      1.47 o 
   0   1   6      118.17      165.40      1.60 o 
   1   1   6        0.74        1.44      0.73 o 
   2   1   6     9647.29     8689.06     49.97 o 
   3   1   6       46.25       54.42      1.16 o 
   4   1   6      128.41      132.89      1.92 o 
   5   1   6       84.96       75.95      1.66 o 
   6   1   6       25.84       23.18      0.48 o 
   7   1   6      193.41      167.87      5.95 o 
   8   1   6      113.22      123.54      3.48 o 
   9   1   6       35.48       37.55      0.87 o 
  10   1   6       86.92       89.69      0.92 o 
 -10   2   6       52.65       59.75      0.68 o 
  -9   2   6       12.97       14.55      0.51 o 
  -8   2   6        3.75        3.35      0.45 o 
  -7   2   6        5.55        5.60      0.57 o 
  -6   2   6       21.54       26.61      0.60 o 
  -5   2   6      161.34      139.49      2.29 o 
  -4   2   6      284.84      277.58      2.92 o 
  -3   2   6       10.60        9.62      0.97 o 
  -2   2   6       32.94       29.12      0.73 o 
  -1   2   6     1950.48     1800.71     14.32 o 
   0   2   6      127.37      138.33      1.40 o 
   1   2   6      277.79      329.56     14.13 o 
   2   2   6      275.13      314.08      3.27 o 
   3   2   6       14.65       21.43      1.01 o 
   4   2   6       40.88       52.21      1.21 o 
   5   2   6        0.30        0.71      1.36 o 
   6   2   6       98.02       89.93      1.69 o 
   7   2   6       76.45       82.80     13.17 o 
   8   2   6      393.09      376.27      2.81 o 
   9   2   6        0.33        0.51      0.66 o 
  10   2   6      149.89      154.01      1.26 o 
 -10   3   6        0.35        0.39      0.34 o 
  -9   3   6        2.20        2.48      0.37 o 
  -8   3   6        5.71        4.63      0.43 o 
  -7   3   6       24.00       23.93      0.52 o 
  -6   3   6       11.65        9.88      0.60 o 
  -5   3   6       80.99       81.08      1.86 o 
  -4   3   6      148.06      192.52     49.45 o 
  -3   3   6      209.10      278.36     61.09 o 
  -2   3   6        5.98        6.03      0.57 o 
  -1   3   6        0.44        0.82      0.59 o 
   0   3   6     6583.88     6944.23    488.11 o 
   1   3   6      113.50      144.71      7.86 o 
   2   3   6      165.39      185.38      1.29 o 
   3   3   6       15.97       18.62      0.86 o 
   4   3   6        2.22        4.08      1.24 o 
   5   3   6      626.82      638.50      4.06 o 
   6   3   6        9.87        8.54      0.48 o 
   7   3   6        0.02        0.34      0.69 o 
   8   3   6      170.67      162.30      3.17 o 
   9   3   6        0.87        0.86      0.69 o 
  10   3   6      113.14      119.74      1.15 o 
  -9   4   6       47.40       53.39      0.48 o 
  -8   4   6       18.74       19.30      0.47 o 
  -7   4   6      110.50      116.83      1.23 o 
  -6   4   6       29.08       26.92      0.72 o 
  -5   4   6      198.17      204.09      3.71 o 
  -4   4   6       58.06       54.37     13.29 o 
  -3   4   6       81.72      102.88      2.80 o 
  -2   4   6      892.61      932.17     15.49 o 
  -1   4   6       58.00       64.23      1.26 o 
   0   4   6       70.70       85.36      2.17 o 
   1   4   6       89.44      106.95      1.42 o 
   2   4   6      505.25      577.83      5.03 o 
   3   4   6      305.63      389.43     24.86 o 
   4   4   6       38.78       41.63      4.56 o 
   5   4   6        0.84       -3.44      6.52 o 
   6   4   6       60.27       57.50      0.57 o 
   7   4   6      437.83      459.65     11.99 o 
   8   4   6       90.90       81.58      2.43 o 
   9   4   6       72.86       73.54      3.26 o 
  10   4   6       14.58       13.22      0.55 o 
  -9   5   6        6.48        5.40      0.39 o 
  -8   5   6        1.80        1.52      0.46 o 
  -7   5   6       57.49       57.87      1.35 o 
  -6   5   6        0.22        0.04      0.38 o 
  -5   5   6       62.82       73.14      1.46 o 
  -4   5   6       18.13       19.44      3.72 o 
  -3   5   6        0.55        0.44      1.14 o 
  -2   5   6      900.51     1022.72     11.96 o 
  -1   5   6       42.58       48.25      7.89 o 
   0   5   6      249.56      265.50      7.61 o 
   1   5   6       40.82       44.45      1.93 o 
   2   5   6        3.66        3.37      1.26 o 
   3   5   6      455.62      518.38     20.43 o 
   4   5   6      113.28      118.70      2.53 o 
   5   5   6       10.27        8.23      6.63 o 
   6   5   6      305.72      288.70      3.19 o 
   7   5   6      359.53      348.41     11.77 o 
   8   5   6      167.22      151.62     13.24 o 
   9   5   6       45.75       43.90      2.27 o 
  10   5   6       12.83       16.02      0.53 o 
  -9   6   6        0.53        0.34      0.41 o 
  -8   6   6        7.65        9.45      0.35 o 
  -7   6   6        0.50        0.74      0.51 o 
  -6   6   6       18.56       13.14      0.53 o 
  -5   6   6       25.00       21.14      1.03 o 
  -4   6   6      164.89      164.12     11.55 o 
  -3   6   6        6.14        4.28      1.56 o 
  -2   6   6       40.00       48.89      1.37 o 
  -1   6   6       31.84       48.97      8.97 o 
   0   6   6     1650.14     1825.53      8.72 o 
   1   6   6       12.42       18.81      1.01 o 
   2   6   6      113.93      153.20      6.70 o 
   3   6   6        0.77        0.82      1.04 o 
   4   6   6       96.67      120.35      2.84 o 
   5   6   6       57.73       66.08      1.75 o 
   6   6   6      637.55      620.69      5.34 o 
   7   6   6        9.30        8.46      0.46 o 
   8   6   6       51.40       43.44      0.92 o 
   9   6   6        0.84        0.97      0.54 o 
  10   6   6        1.55        1.18      0.61 o 
  -8   7   6        0.06        0.34      0.65 o 
  -7   7   6       41.80       43.37      0.61 o 
  -6   7   6        0.17        0.21      0.43 o 
  -5   7   6       12.90       13.57      0.52 o 
  -4   7   6        4.39        2.57      0.73 o 
  -3   7   6       40.31       39.33      1.75 o 
  -2   7   6       73.39      130.84     15.69 o 
  -1   7   6       14.82       15.99      1.97 o 
   0   7   6      581.28      685.79      5.65 o 
   1   7   6        0.01        0.66      0.95 o 
   2   7   6        4.21        8.18      0.95 o 
   3   7   6      144.51      135.20      2.51 o 
   4   7   6      254.72      304.73      6.68 o 
   5   7   6       55.88       57.48      0.69 o 
   6   7   6      348.21      344.56      3.31 o 
   7   7   6      165.68      181.75      2.33 o 
   8   7   6        0.57       -0.09      0.15 o 
   9   7   6        1.68        2.16      0.45 o 
  -8   8   6        4.86        5.83      0.43 o 
  -7   8   6       14.15       15.66      0.42 o 
  -6   8   6        9.37        8.04      0.52 o 
  -5   8   6       15.55       16.22      1.17 o 
  -4   8   6        0.18        0.41      0.45 o 
  -3   8   6      104.67       86.79     24.58 o 
  -2   8   6      193.01      174.40      7.85 o 
  -1   8   6       86.17      111.16      3.26 o 
   0   8   6       71.51       92.01      2.84 o 
   1   8   6        5.96        4.53      1.06 o 
   2   8   6       13.31       12.96      1.16 o 
   3   8   6       10.04       17.50      1.24 o 
   4   8   6        3.30        3.56      0.79 o 
   5   8   6      133.08      147.55      8.52 o 
   6   8   6        0.00       -0.08      0.14 o 
   7   8   6       96.54       97.50      1.24 o 
   8   8   6       10.20       10.28      0.45 o 
   9   8   6        3.08        2.99      0.81 o 
  -7   9   6        2.73        2.31      0.52 o 
  -6   9   6       25.45       28.42      0.66 o 
  -5   9   6        6.99        4.01      0.37 o 
  -4   9   6        1.33        2.06      0.40 o 
  -3   9   6       49.95       42.15      2.44 o 
  -2   9   6        5.13        4.20      0.98 o 
  -1   9   6      119.53       97.20     23.27 o 
   0   9   6       21.37       19.80      2.89 o 
   1   9   6       74.19       79.45      3.32 o 
   2   9   6       48.07       57.15      0.88 o 
   3   9   6       74.29       86.58      1.01 o 
   4   9   6       24.04       27.24      1.14 o 
   5   9   6       12.83        8.30      1.02 o 
   6   9   6        6.39        6.30      0.52 o 
   7   9   6       20.56       20.19      0.70 o 
   8   9   6       17.96       19.58      0.44 o 
   9   9   6        0.10        0.07      0.40 o 
  -5  10   6       22.10       21.34      0.69 o 
  -4  10   6        5.71        5.27      0.59 o 
  -3  10   6        7.48        5.47      1.25 o 
  -2  10   6       15.97       21.28      4.23 o 
  -1  10   6      316.89      283.96      4.69 o 
   0  10   6        2.29        1.83      0.48 o 
   1  10   6       44.83       40.68      1.03 o 
   2  10   6       39.73       40.22      0.81 o 
   3  10   6       85.75      109.05      1.24 o 
   4  10   6      101.33      114.05      1.19 o 
   5  10   6       48.86       57.08      0.81 o 
   6  10   6      196.38      180.53      1.46 o 
   7  10   6       53.65       46.06      0.77 o 
   8  10   6        7.06        6.30      0.39 o 
   9  10   6        2.14        2.77      0.44 o 
  -6  11   6        0.05        0.10      4.23 o 
  -5  11   6       15.20       14.50      0.34 o 
  -4  11   6        0.01       -0.12      0.95 o 
  -3  11   6        5.03        5.09      0.60 o 
  -2  11   6       71.64       63.14      1.00 o 
  -1  11   6      122.16      107.61      0.90 o 
   0  11   6      178.72      158.40      1.05 o 
   1  11   6       29.70       28.63      0.55 o 
   2  11   6        0.43        0.57      0.81 o 
   3  11   6      199.32      185.73      6.25 o 
   4  11   6       90.39       88.10      1.25 o 
   5  11   6      297.67      270.26      1.60 o 
   6  11   6       34.56       34.28      0.83 o 
   7  11   6       28.34       23.12      0.53 o 
   8  11   6        0.14        1.39      0.48 o 
   9  11   6       89.66      123.53      0.96 o 
  -5  12   6        2.37        2.06      0.40 o 
  -4  12   6        0.05        0.05      0.19 o 
  -3  12   6        5.65        5.21      0.38 o 
  -2  12   6        0.62        0.27      0.47 o 
  -1  12   6       30.47       31.70      0.52 o 
   0  12   6       17.97       18.92      0.69 o 
   1  12   6        2.48        1.80      0.45 o 
   2  12   6      145.36      127.86      7.70 o 
   3  12   6       31.30       29.40      0.72 o 
   4  12   6       46.19       53.11      0.82 o 
   5  12   6        7.19        7.87      0.55 o 
   6  12   6       82.41       80.04      1.02 o 
   7  12   6       43.69       44.90      0.57 o 
   8  12   6        0.66        1.02      0.50 o 
  -4  13   6        4.43        4.60      0.38 o 
  -3  13   6        1.36        1.54      0.33 o 
  -2  13   6        0.00       -0.08      0.10 o 
  -1  13   6        5.43        5.12      0.63 o 
   0  13   6        1.36        0.88      0.44 o 
   1  13   6       60.44       63.40      0.83 o 
   2  13   6       83.15       67.56     11.78 o 
   3  13   6       62.99       55.33      3.18 o 
   4  13   6        5.53        8.90      0.65 o 
   5  13   6       35.45       32.87      0.96 o 
   6  13   6        7.62        6.25      0.45 o 
   7  13   6        0.10        0.15      0.47 o 
  -2  14   6       21.29       26.78      0.49 o 
  -1  14   6        0.06        0.01      0.20 o 
   0  14   6        0.65        0.77      0.37 o 
   1  14   6       21.02       25.48      0.48 o 
   2  14   6       15.16        8.92      0.70 o 
   3  14   6        0.72        0.41      0.60 o 
   4  14   6      133.92      134.66     19.21 o 
   5  14   6       19.29       16.58      0.98 o 
   6  14   6        3.17        2.56      0.84 o 
   2  15   6       25.50       19.56      0.66 o 
   3  15   6        4.02        5.88      1.10 o 
   4  15   6        7.86        4.84      0.56 o 
   5  15   6        4.70        6.98      0.94 o 
  -4 -11   7       23.34       26.59      0.48 o 
  -3 -11   7        0.14        0.27      0.81 o 
  -2 -11   7        3.00        1.94      0.70 o 
  -1 -11   7        1.67        0.55      0.95 o 
  -6 -10   7      163.81      224.64      0.91 o 
  -5 -10   7       18.43       17.84      0.55 o 
  -4 -10   7       19.37       30.86      0.60 o 
  -3 -10   7       14.61       17.44      1.92 o 
  -2 -10   7        6.62        5.15      0.94 o 
  -1 -10   7       15.80       15.26      1.05 o 
   0 -10   7       22.74       20.84      2.18 o 
   1 -10   7       13.28       10.66      1.81 o 
   2 -10   7        0.89        1.00      0.45 o 
  -7  -9   7       10.88       13.90      0.83 o 
  -6  -9   7       14.98       25.38      0.46 o 
  -5  -9   7       59.00       61.90      1.23 o 
  -4  -9   7        0.05        0.15      0.37 o 
  -3  -9   7        2.30        1.58      1.07 o 
  -2  -9   7        8.95        7.39      0.55 o 
  -1  -9   7        0.76        0.11      0.44 o 
   0  -9   7        4.52        4.64      0.62 o 
   1  -9   7       22.84       20.34      1.05 o 
   2  -9   7       39.63       38.51      3.61 o 
   3  -9   7        0.01       -0.08      0.39 o 
  -8  -8   7       22.59       27.78      0.55 o 
  -7  -8   7        0.11        0.98      0.36 o 
  -6  -8   7       16.74       18.71      0.52 o 
  -5  -8   7      182.26      170.66      1.11 o 
  -4  -8   7      202.94      166.75      1.37 o 
  -3  -8   7        0.43        1.00      0.65 o 
  -2  -8   7        0.28        0.23      0.48 o 
  -1  -8   7       26.29       25.17      0.56 o 
   0  -8   7       49.55       50.27      1.57 o 
   1  -8   7       13.14       14.20      0.59 o 
   2  -8   7       36.05       38.70      2.81 o 
   3  -8   7       21.62       18.06      1.94 o 
   4  -8   7       62.41       34.84      0.75 o 
  -8  -7   7        2.36        1.80      0.61 o 
  -7  -7   7       97.26      112.29      0.72 o 
  -6  -7   7      163.94      153.58      1.47 o 
  -5  -7   7        4.00        1.63      0.61 o 
  -4  -7   7        5.35        4.84      0.66 o 
  -3  -7   7      173.85      129.16      3.83 o 
  -2  -7   7        1.37        1.60      0.70 o 
  -1  -7   7        5.93        7.78      0.73 o 
   0  -7   7       20.56       22.62      0.74 o 
   1  -7   7        4.04        4.01      0.66 o 
   2  -7   7      245.98      296.62      2.33 o 
   3  -7   7       53.69       58.38      1.10 o 
   4  -7   7       30.13       32.18      4.00 o 
   5  -7   7       40.98       47.35     15.92 o 
  -8  -6   7        4.83        5.35      0.62 o 
  -7  -6   7       82.91       87.20      0.81 o 
  -6  -6   7      144.08      121.37      1.14 o 
  -5  -6   7       16.89        9.94      0.82 o 
  -4  -6   7      120.83       98.51      1.36 o 
  -3  -6   7       22.59       20.83      0.73 o 
  -2  -6   7        0.38       -0.02      0.33 o 
  -1  -6   7       18.07       18.70      1.05 o 
   0  -6   7       24.40       28.74      1.18 o 
   1  -6   7        0.74        0.54      1.00 o 
   2  -6   7        2.27        4.47      0.94 o 
   3  -6   7      102.59      129.83      1.33 o 
   4  -6   7      120.82      146.64      6.41 o 
   5  -6   7        8.70        6.88      1.57 o 
   6  -6   7        0.56        0.09      0.66 o 
  -8  -5   7      254.05      276.06     17.99 o 
  -7  -5   7        0.66        0.16      0.51 o 
  -6  -5   7       36.61       38.40      0.89 o 
  -5  -5   7       88.64       66.03      3.14 o 
  -4  -5   7       12.91       12.77      0.82 o 
  -3  -5   7       21.15       20.59      0.53 o 
  -2  -5   7        9.37        6.70      0.55 o 
  -1  -5   7       58.40       75.76      1.39 o 
   0  -5   7        1.97        1.46      1.60 o 
   1  -5   7      182.13      212.86     19.97 o 
   2  -5   7        0.04        0.18      0.99 o 
   3  -5   7      303.33      303.81      3.42 o 
   4  -5   7      200.80      228.25      9.50 o 
   5  -5   7       14.45       15.32      0.62 o 
   6  -5   7        0.15       -0.01      0.46 o 
   7  -5   7        0.00       -0.02      0.05 o 
  -9  -4   7        1.16        1.06      0.68 o 
  -8  -4   7       64.46       61.85      1.01 o 
  -7  -4   7        2.72        2.86      0.50 o 
  -6  -4   7      147.82      137.00      1.76 o 
  -5  -4   7        4.47        2.87      0.49 o 
  -4  -4   7        7.15        5.41      0.57 o 
  -3  -4   7      266.25      287.29      5.11 o 
  -2  -4   7      244.10      263.97      2.80 o 
  -1  -4   7      157.93      156.12      2.23 o 
   0  -4   7        1.62        1.02      0.92 o 
   1  -4   7        2.02        2.72      1.41 o 
   2  -4   7      100.57      105.55      2.06 o 
   3  -4   7      273.12      261.15      3.24 o 
   4  -4   7       32.30       32.48      1.57 o 
   5  -4   7       12.90       16.50      1.88 o 
   6  -4   7        0.06       -0.11      0.31 o 
 -10  -3   7       31.45       36.23      0.59 o 
  -9  -3   7        2.69        2.19      0.66 o 
  -8  -3   7        1.89        1.20      0.54 o 
  -7  -3   7       18.82       15.45      0.50 o 
  -6  -3   7       12.15       11.05      0.46 o 
  -5  -3   7        0.07        0.28      0.38 o 
  -4  -3   7        1.26        2.03      0.58 o 
  -3  -3   7        0.55        0.40      1.07 o 
  -2  -3   7       11.81       11.99      0.89 o 
  -1  -3   7       66.17       61.30      1.39 o 
   0  -3   7      101.69       90.13      1.67 o 
   1  -3   7       21.67       19.50      1.11 o 
   2  -3   7        4.42        4.27      1.26 o 
   3  -3   7      125.57      114.72      2.70 o 
   4  -3   7       95.63       96.65      1.76 o 
   5  -3   7        8.11        7.66      0.51 o 
   6  -3   7       12.75       11.77      0.59 o 
   7  -3   7        3.09        3.31      0.77 o 
 -10  -2   7        3.50        3.77      0.50 o 
  -9  -2   7       10.04        9.07      0.65 o 
  -8  -2   7       21.61       20.32      0.53 o 
  -7  -2   7        5.82        5.53      0.56 o 
  -6  -2   7       42.40       37.76      0.94 o 
  -5  -2   7        0.32        0.54      0.44 o 
  -4  -2   7       39.38       28.20      1.15 o 
  -3  -2   7      208.77      181.02      2.25 o 
  -2  -2   7        5.82        9.10      0.92 o 
  -1  -2   7       32.69       33.62      0.98 o 
   0  -2   7        0.84        0.70      0.81 o 
   1  -2   7       13.16       10.96      0.77 o 
   2  -2   7       27.27       29.21      1.11 o 
   3  -2   7      137.82      148.05      7.40 o 
   4  -2   7        3.40        3.32      0.81 o 
   5  -2   7       25.15       28.43      0.57 o 
   6  -2   7        0.52        0.58      0.49 o 
   7  -2   7       20.10       21.67      0.61 o 
   8  -2   7       17.56       23.46      0.68 o 
 -10  -1   7        0.53        0.91      0.51 o 
  -9  -1   7        0.76        0.84      0.46 o 
  -8  -1   7       20.61       21.08      0.69 o 
  -7  -1   7       12.96       12.65      0.55 o 
  -6  -1   7      102.24       96.28      2.41 o 
  -5  -1   7       10.94       16.03      0.55 o 
  -4  -1   7      224.02      191.55      2.35 o 
  -3  -1   7       21.23       24.83      0.92 o 
  -2  -1   7       48.06       27.83      0.89 o 
  -1  -1   7       21.29       20.74      0.79 o 
   0  -1   7        1.14        0.43      0.87 o 
   1  -1   7       56.84       49.01      1.16 o 
   2  -1   7       26.19       33.24      1.10 o 
   3  -1   7      108.49      125.72      2.06 o 
   4  -1   7      237.59      242.05      7.94 o 
   5  -1   7        0.56        0.79      0.47 o 
   6  -1   7       11.83       10.58      0.50 o 
   7  -1   7       27.83       30.61      0.62 o 
   8  -1   7       64.59       65.16      1.02 o 
   9  -1   7       16.55       11.77      0.52 o 
 -10   0   7       10.19       13.34      0.48 o 
  -9   0   7        4.36        3.43      0.47 o 
  -8   0   7       50.28       43.35      0.95 o 
  -7   0   7        0.79        0.99      0.47 o 
  -6   0   7        0.11        0.84      0.46 o 
  -5   0   7      156.94      151.27      3.86 o 
  -4   0   7       82.57       77.61      1.35 o 
  -3   0   7      448.50      425.02      3.21 o 
  -2   0   7      106.51       98.73      1.55 o 
  -1   0   7       12.63       11.19      0.69 o 
   0   0   7        3.37        5.04      0.71 o 
   1   0   7      102.73      122.34      1.69 o 
   2   0   7      197.31      208.67      2.30 o 
   3   0   7      192.33      210.29      2.50 o 
   4   0   7        7.63        5.88      1.31 o 
   5   0   7       93.41       87.34      2.03 o 
   6   0   7       10.53       10.33      0.46 o 
   7   0   7        7.07        5.30      0.50 o 
   8   0   7      137.96      166.44     27.00 o 
   9   0   7      182.65      188.08      1.39 o 
 -10   1   7        6.02        7.23      0.47 o 
  -9   1   7       10.67       11.55      0.46 o 
  -8   1   7        1.00        0.73      0.51 o 
  -7   1   7       18.50       13.56      0.83 o 
  -6   1   7        3.97        6.15      0.43 o 
  -5   1   7        0.58        0.56      0.48 o 
  -4   1   7      157.47      106.10      1.27 o 
  -3   1   7      272.86      244.74      1.75 o 
  -2   1   7       34.21       51.54      1.11 o 
  -1   1   7       27.26       17.37      0.86 o 
   0   1   7      392.47      460.30      2.94 o 
   1   1   7        4.70       11.96      0.80 o 
   2   1   7      457.61      471.62      3.24 o 
   3   1   7        4.38        5.29      1.14 o 
   4   1   7       28.48       24.97      1.20 o 
   5   1   7       38.27       39.53      1.39 o 
   6   1   7       12.63       16.28      0.45 o 
   7   1   7       98.35       91.06      3.69 o 
   8   1   7       26.57       33.04      6.37 o 
   9   1   7        4.55        3.82      0.58 o 
  -9   2   7        4.95        5.40      0.36 o 
  -8   2   7        1.41        1.33      0.45 o 
  -7   2   7       25.07       23.60      0.53 o 
  -6   2   7        6.86        6.00      0.52 o 
  -5   2   7        0.29        0.73      0.37 o 
  -4   2   7       54.30       51.02      0.92 o 
  -3   2   7      223.78      188.83      1.54 o 
  -2   2   7      482.53      493.39      2.93 o 
  -1   2   7      735.73      766.85      3.73 o 
   0   2   7      164.07      195.29      1.85 o 
   1   2   7        2.41        2.47      0.90 o 
   2   2   7       50.39       61.25      1.18 o 
   3   2   7      196.74      254.46      2.47 o 
   4   2   7       15.88       18.23      1.24 o 
   5   2   7        1.94        1.51      0.47 o 
   6   2   7      221.15      221.53      2.06 o 
   7   2   7      629.73      633.63     35.21 o 
   8   2   7       26.97       41.41      6.98 o 
   9   2   7       48.38       48.24      0.90 o 
  10   2   7        6.24        9.24      0.45 o 
  -9   3   7        0.20        0.07      0.38 o 
  -8   3   7        0.83        0.83      0.43 o 
  -7   3   7       13.25       15.68      1.21 o 
  -6   3   7       57.76       56.63      0.70 o 
  -5   3   7       90.57       92.45      1.54 o 
  -4   3   7       16.66       23.47      3.27 o 
  -3   3   7       89.78       84.48      1.08 o 
  -2   3   7      271.21      315.58      3.25 o 
  -1   3   7      307.79      308.85      1.63 o 
   0   3   7     1269.58     1401.14      4.62 o 
   1   3   7      138.81      175.34      1.73 o 
   2   3   7       12.35       10.97      0.89 o 
   3   3   7       23.92       25.92      1.30 o 
   4   3   7       20.44       21.53      1.31 o 
   5   3   7       62.10       60.76      2.65 o 
   6   3   7      621.38      593.62     15.44 o 
   7   3   7      116.68      106.65      6.06 o 
   8   3   7      811.09     1008.87    232.71 o 
   9   3   7        0.00        0.09      0.59 o 
  -9   4   7        2.59        2.85      0.32 o 
  -8   4   7        2.24        1.44      0.46 o 
  -7   4   7        0.03       -0.03      0.41 o 
  -6   4   7       23.07       20.72      0.62 o 
  -5   4   7       95.23       85.53      1.10 o 
  -4   4   7      409.79      409.16      3.79 o 
  -3   4   7      883.79      836.17     15.16 o 
  -2   4   7       11.71       11.04      0.73 o 
  -1   4   7      137.58      136.00      2.34 o 
   0   4   7      752.43      808.83      5.74 o 
   1   4   7     1244.95     1482.73    130.39 o 
   2   4   7        6.74        6.75      1.78 o 
   3   4   7        1.81        0.34      3.09 o 
   4   4   7       50.46       44.10      5.96 o 
   5   4   7      259.13      229.52      1.53 o 
   6   4   7      500.91      493.92     10.02 o 
   7   4   7      153.00      160.62      1.45 o 
   8   4   7      151.22      182.62     39.85 o 
   9   4   7       25.53       24.97      0.69 o 
  10   4   7       61.66       68.63      0.79 o 
  -9   5   7       54.03       62.23      0.67 o 
  -8   5   7        0.02        0.01      0.20 o 
  -7   5   7        1.03        1.47      0.50 o 
  -6   5   7       28.75       27.55      0.58 o 
  -5   5   7      198.23      191.83      7.55 o 
  -4   5   7       76.74       78.54      1.14 o 
  -3   5   7        6.43        7.22      1.32 o 
  -2   5   7     1562.24     1755.96      6.51 o 
  -1   5   7       83.86       69.45      1.93 o 
   0   5   7       45.38       42.23      2.02 o 
   1   5   7      296.24      345.18     15.18 o 
   2   5   7       36.68       50.51      1.78 o 
   3   5   7      215.88      237.31      7.91 o 
   4   5   7      301.40      303.22      5.90 o 
   5   5   7        0.44        0.71      0.46 o 
   6   5   7       26.94       23.26      0.48 o 
   7   5   7       19.26       19.99      0.57 o 
   8   5   7      174.79      149.06      1.66 o 
   9   5   7        5.52        6.38      0.62 o 
  10   5   7        4.70        4.28      0.50 o 
  -8   6   7        0.47        0.60      0.28 o 
  -7   6   7       61.48       59.70      0.72 o 
  -6   6   7       13.21       10.52      0.47 o 
  -5   6   7      164.82      141.77     11.75 o 
  -4   6   7       80.65       90.79      4.85 o 
  -3   6   7       76.61       56.73     11.25 o 
  -2   6   7      102.60      100.57      2.77 o 
  -1   6   7      527.80      588.06      5.32 o 
   0   6   7      282.15      300.24      3.85 o 
   1   6   7      140.09      184.00      6.24 o 
   2   6   7        2.07        6.54      3.96 o 
   3   6   7       15.09       18.01      2.19 o 
   4   6   7       18.51       19.40      5.73 o 
   5   6   7     1004.83      972.07      2.47 o 
   6   6   7       69.87       62.88      1.68 o 
   7   6   7       74.23       71.16      2.37 o 
   8   6   7       17.46       18.00      3.05 o 
  10   6   7       17.88       22.33      0.53 o 
  -8   7   7        0.00       -0.04      0.10 o 
  -7   7   7       10.66        8.81      0.43 o 
  -6   7   7        3.63        3.19      0.42 o 
  -5   7   7        0.46       -0.11      0.53 o 
  -4   7   7      212.08      215.68     26.36 o 
  -3   7   7       30.11       26.93      7.27 o 
  -2   7   7       17.35       15.90      3.51 o 
  -1   7   7       38.17       33.76      3.21 o 
   0   7   7       39.03       43.30      2.09 o 
   1   7   7      101.72      104.98      3.47 o 
   2   7   7        1.35        8.76      2.23 o 
   3   7   7       48.84       57.11      2.59 o 
   4   7   7       43.76       48.85      0.86 o 
   5   7   7      542.74      523.70      5.84 o 
   6   7   7      402.17      343.91     11.58 o 
   7   7   7        0.32       -0.14      0.22 o 
   8   7   7        0.06        0.10      0.54 o 
   9   7   7        0.04        0.24      0.49 o 
  -7   8   7        2.68        2.54      0.30 o 
  -6   8   7       36.75       41.65      0.46 o 
  -5   8   7        3.42        1.26      0.42 o 
  -4   8   7        0.07        0.02      0.71 o 
  -3   8   7       94.77       85.32      9.50 o 
  -2   8   7       71.89       72.11      4.79 o 
  -1   8   7        1.72        0.68      0.93 o 
   0   8   7        2.17        2.59      2.73 o 
   1   8   7       57.82       60.03      2.31 o 
   2   8   7       20.75       29.33      1.30 o 
   3   8   7      440.39      513.40      2.35 o 
   4   8   7      669.31      737.21     36.28 o 
   5   8   7      330.95      311.19      2.97 o 
   6   8   7       22.79       16.59      0.74 o 
   7   8   7        2.86        2.66      0.47 o 
   8   8   7        6.53        3.51      0.67 o 
   9   8   7        6.35        7.01      0.65 o 
  -7   9   7        0.27       -0.06      0.13 o 
  -6   9   7       41.16       40.58      0.44 o 
  -5   9   7        3.74        3.41      0.35 o 
  -4   9   7       11.61       15.31      0.50 o 
  -3   9   7       44.33       25.47      4.59 o 
  -2   9   7       88.76       77.23      2.50 o 
  -1   9   7      104.29      102.59      3.62 o 
   0   9   7       27.87       29.45      3.50 o 
   1   9   7      174.71      176.06      1.38 o 
   2   9   7       98.35       99.58      1.63 o 
   3   9   7      473.74      531.52      2.12 o 
   4   9   7      317.64      331.58     14.34 o 
   5   9   7      127.11      153.59      9.20 o 
   6   9   7       90.58       85.18      2.46 o 
   7   9   7        1.23        0.84      0.65 o 
   8   9   7       38.28       40.60      3.55 o 
   9   9   7       73.16       73.29      0.84 o 
  -6  10   7        0.00       -0.06      0.28 o 
  -5  10   7        4.18        3.93      0.37 o 
  -4  10   7       72.16       59.26      2.16 o 
  -3  10   7       71.97       51.21      5.70 o 
  -2  10   7      130.39      107.73     15.17 o 
  -1  10   7      123.75      109.67      2.75 o 
   0  10   7       33.57       30.50      1.23 o 
   1  10   7       59.24       59.85      0.71 o 
   2  10   7      197.50      186.06      1.74 o 
   3  10   7        2.60        1.82      0.61 o 
   4  10   7        1.15        2.49      0.83 o 
   5  10   7       69.44       73.18      1.64 o 
   6  10   7        0.00        0.41      0.53 o 
   7  10   7        4.06        5.30      0.54 o 
   8  10   7        6.81        5.87      1.19 o 
   9  10   7       13.52       18.41      0.50 o 
  -5  11   7        2.63        3.82      0.33 o 
  -3  11   7       13.65       11.98      2.29 o 
  -2  11   7        9.40        7.40      0.76 o 
  -1  11   7      189.37      159.74     12.53 o 
   0  11   7        7.10        5.42      0.52 o 
   1  11   7      218.82      225.15      3.75 o 
   2  11   7      120.59      113.18      8.77 o 
   3  11   7       25.80       38.65      1.70 o 
   4  11   7      435.44      434.19      5.44 o 
   5  11   7       19.43       16.21      0.49 o 
   6  11   7        2.29        3.03      0.50 o 
   7  11   7       21.39       16.88      0.52 o 
   8  11   7        8.68        7.12      0.70 o 
  -5  12   7        7.09        8.36      0.41 o 
  -4  12   7        0.01        0.09      0.49 o 
  -3  12   7        2.56        2.42      0.38 o 
  -2  12   7       35.16       36.07      0.51 o 
  -1  12   7       17.49       16.25      0.44 o 
   0  12   7        2.21        3.25      0.44 o 
   1  12   7       27.61       32.70      1.07 o 
   2  12   7       78.25       71.32      8.99 o 
   3  12   7       20.28       26.36      1.19 o 
   4  12   7      196.13      195.61      2.44 o 
   5  12   7        0.43       -0.10      0.50 o 
   6  12   7        0.04       -0.09      0.21 o 
   7  12   7       17.46       21.18      0.44 o 
   8  12   7       16.92       19.09      0.47 o 
  -3  13   7        2.48        2.54      0.29 o 
  -2  13   7       27.06       25.23      0.39 o 
  -1  13   7       39.23       39.02      0.56 o 
   0  13   7        9.21        7.51      0.38 o 
   1  13   7        0.00        0.43      0.49 o 
   2  13   7        3.26        2.87      0.98 o 
   3  13   7       46.41       38.12      5.24 o 
   4  13   7        5.16        5.76      0.56 o 
   5  13   7        0.01       -0.05      0.11 o 
   6  13   7        0.01        0.00      0.07 o 
   7  13   7       24.60       29.62      3.48 o 
  -2  14   7       26.85       32.70      0.49 o 
  -1  14   7        0.15        0.48      0.33 o 
   0  14   7      121.79      142.20      1.82 o 
   1  14   7       78.42       64.70      0.88 o 
   2  14   7      110.67       95.06     36.14 o 
   3  14   7        0.00        0.00      0.22 o 
   4  14   7       29.68       30.75      3.90 o 
   5  14   7       20.36       21.75      2.66 o 
   6  14   7        1.05        1.81      0.50 o 
   2  15   7       33.59       49.12      1.11 o 
   3  15   7        1.12        1.31      1.03 o 
   4  15   7        0.40        0.30      0.48 o 
  -4 -10   8        5.51        5.27      0.37 o 
  -3 -10   8        2.91        2.36      0.43 o 
  -2 -10   8        1.50        0.50      0.76 o 
  -1 -10   8        3.14        1.71      0.81 o 
   0 -10   8       12.46        8.79      1.02 o 
  -6  -9   8       29.99       38.22      0.42 o 
  -5  -9   8       61.50       73.27      3.71 o 
  -4  -9   8       12.21       15.00      0.72 o 
  -3  -9   8        1.52        1.54      0.58 o 
  -2  -9   8        8.69        8.94      0.89 o 
  -1  -9   8       31.57       30.89      1.04 o 
   0  -9   8        2.44        2.04      1.17 o 
   1  -9   8        3.25        3.92      1.00 o 
   2  -9   8       43.97       33.38      0.79 o 
  -7  -8   8       22.67       33.27      0.60 o 
  -6  -8   8        5.31        3.33      0.37 o 
  -5  -8   8        1.27        2.12      0.47 o 
  -4  -8   8        1.54        1.24      0.53 o 
  -3  -8   8        4.43        2.64      0.56 o 
  -2  -8   8        1.81        2.46      0.68 o 
  -1  -8   8        1.67        2.11      1.15 o 
   0  -8   8        8.02        7.16      0.83 o 
   1  -8   8       82.67       92.01      1.14 o 
   2  -8   8       17.59       26.22      1.16 o 
   3  -8   8        8.04        9.88      0.89 o 
   4  -8   8       20.80       21.48      8.28 o 
  -8  -7   8       11.94       12.20      0.52 o 
  -7  -7   8        3.68        2.95      0.44 o 
  -6  -7   8        0.53        2.71      1.21 o 
  -5  -7   8        5.13        3.66      0.52 o 
  -4  -7   8        0.46       -0.04      0.21 o 
  -3  -7   8        3.36        2.90      0.72 o 
  -2  -7   8        0.93        0.00      0.25 o 
  -1  -7   8        0.88        0.49      0.74 o 
   0  -7   8       67.88       78.12      1.41 o 
   1  -7   8        1.35        2.39      0.56 o 
   2  -7   8      288.16      341.72     16.15 o 
   3  -7   8      127.48      136.09      0.97 o 
   4  -7   8        7.75        6.93      0.91 o 
  -8  -6   8        6.98        9.36      0.58 o 
  -7  -6   8       20.37       17.99      0.47 o 
  -6  -6   8       80.86       71.68      0.84 o 
  -5  -6   8        4.19        8.37      0.86 o 
  -4  -6   8       18.77       18.29      0.88 o 
  -3  -6   8       20.37       18.19      1.05 o 
  -2  -6   8       59.71       58.82      2.96 o 
  -1  -6   8       65.40       68.44      2.90 o 
   0  -6   8       72.85       90.01      1.09 o 
   1  -6   8       34.80       38.35      0.92 o 
   2  -6   8      119.80      162.52      4.59 o 
   3  -6   8       13.53       13.83      0.65 o 
   4  -6   8      410.05      488.04      1.83 o 
   5  -6   8       17.72       24.60      0.61 o 
   6  -6   8       45.55       27.17      0.55 o 
  -8  -5   8       76.22       87.17      3.39 o 
  -7  -5   8       38.72       34.35      1.24 o 
  -6  -5   8       12.82       11.68      0.49 o 
  -5  -5   8       56.99       47.44      2.22 o 
  -4  -5   8       54.85       60.94      1.74 o 
  -3  -5   8        4.35        1.85      0.57 o 
  -2  -5   8       76.39       73.67      0.94 o 
  -1  -5   8       80.19       70.98      0.96 o 
   0  -5   8     1000.41     1160.70     63.86 o 
   1  -5   8      552.31      582.08      4.62 o 
   2  -5   8       47.75       56.64      6.56 o 
   3  -5   8      732.95      927.16     66.13 o 
   4  -5   8        1.85        2.73      0.54 o 
   5  -5   8        4.31        4.08      1.13 o 
   6  -5   8       24.96       31.96     11.02 o 
  -9  -4   8        6.76        8.00      0.60 o 
  -8  -4   8       38.94       38.62      2.20 o 
  -7  -4   8        8.03        4.01      0.44 o 
  -6  -4   8       13.17       14.01      0.55 o 
  -5  -4   8        1.38        1.14      0.48 o 
  -4  -4   8       94.36       74.31      1.72 o 
  -3  -4   8       17.30       23.26      0.69 o 
  -2  -4   8      102.40      101.28      3.04 o 
  -1  -4   8       80.39       79.37      0.96 o 
   0  -4   8        9.79        8.69      1.54 o 
   1  -4   8      566.65      578.34      4.54 o 
   2  -4   8     1776.45     1755.10      8.03 o 
   3  -4   8       28.97       32.48      5.11 o 
   4  -4   8       14.76       17.79      0.65 o 
   5  -4   8       13.48       16.69      0.64 o 
   6  -4   8        0.37        0.11      0.64 o 
   7  -4   8        0.13        0.02      0.05 o 
  -9  -3   8        0.41        0.28      0.61 o 
  -8  -3   8        0.21        0.62      0.48 o 
  -7  -3   8      112.19      110.16      1.24 o 
  -6  -3   8       45.45       46.13      1.33 o 
  -5  -3   8       48.63       37.67      0.52 o 
  -4  -3   8        0.17        0.03      0.56 o 
  -3  -3   8        2.69        2.45      0.55 o 
  -2  -3   8        2.96        4.01      0.58 o 
  -1  -3   8        5.41        5.60      0.85 o 
   0  -3   8       23.44       22.69      0.83 o 
   1  -3   8        4.27        4.60      1.36 o 
   2  -3   8       10.15       11.37      1.57 o 
   3  -3   8      356.21      324.04      8.17 o 
   4  -3   8        2.41        3.98      1.97 o 
   5  -3   8       10.81       10.89      0.59 o 
   6  -3   8        1.85        1.01      0.67 o 
   7  -3   8       10.88       12.00      0.68 o 
  -9  -2   8       24.46       23.16      0.60 o 
  -8  -2   8       37.26       40.44      1.50 o 
  -7  -2   8       10.89       12.31      0.46 o 
  -6  -2   8        1.78        0.86      0.43 o 
  -5  -2   8       62.73       62.97      1.75 o 
  -4  -2   8      382.62      381.23      4.95 o 
  -3  -2   8       22.37       20.99      0.57 o 
  -2  -2   8        2.90        2.03      1.11 o 
  -1  -2   8       58.01       56.08      1.39 o 
   0  -2   8      195.28      179.87      2.40 o 
   1  -2   8       54.53       53.94      1.41 o 
   2  -2   8        9.96       10.76      1.12 o 
   3  -2   8       80.72       73.79      2.48 o 
   4  -2   8       23.49       23.98      0.92 o 
   5  -2   8      163.53      159.57      4.40 o 
   6  -2   8        0.10        0.36      0.71 o 
  -9  -1   8       19.24       22.02      0.60 o 
  -8  -1   8        0.72       -0.19      0.28 o 
  -7  -1   8        0.05        0.08      0.28 o 
  -6  -1   8        6.33        7.01      0.45 o 
  -5  -1   8       31.44       29.08      0.52 o 
  -4  -1   8      249.84      239.14      2.88 o 
  -3  -1   8       52.24       46.38      1.30 o 
  -2  -1   8       60.00       50.34      1.25 o 
  -1  -1   8       33.91       31.38      1.03 o 
   0  -1   8       14.16       12.84      1.09 o 
   1  -1   8       68.67       67.16      1.07 o 
   2  -1   8       14.15       10.02      0.99 o 
   3  -1   8      105.27      105.60      2.92 o 
   4  -1   8        4.48        4.22      0.53 o 
   5  -1   8        6.55        6.30      0.55 o 
   6  -1   8        0.04        0.02      0.28 o 
   7  -1   8       31.26       34.90      2.63 o 
   8  -1   8        7.74       12.43      0.63 o 
  -9   0   8       20.08       19.51      0.43 o 
  -8   0   8       55.97       56.87      3.50 o 
  -7   0   8        0.18        0.54      0.47 o 
  -6   0   8        0.04       -0.03      0.19 o 
  -5   0   8      248.48      227.13      2.15 o 
  -4   0   8      207.46      191.92      2.31 o 
  -3   0   8      120.17      120.55      1.91 o 
  -2   0   8       83.27       77.89      1.48 o 
  -1   0   8      228.92      232.24      2.43 o 
   0   0   8        0.53        0.88      0.98 o 
   1   0   8        0.79        0.90      0.91 o 
   2   0   8      207.67      220.02      2.56 o 
   3   0   8      318.36      334.49      3.32 o 
   4   0   8        2.13        2.63      0.45 o 
   5   0   8        1.39        0.58      0.45 o 
   6   0   8        5.86        9.11      0.76 o 
   7   0   8        9.08       12.93      1.50 o 
   8   0   8       64.92       67.56      0.96 o 
  -9   1   8       31.42       32.23      0.51 o 
  -8   1   8       15.35       19.71      0.51 o 
  -7   1   8       20.32       19.11      0.65 o 
  -6   1   8        0.29        0.05      0.17 o 
  -5   1   8       86.31       83.83      1.65 o 
  -4   1   8       73.72       58.92      0.77 o 
  -3   1   8        0.00        0.37      0.92 o 
  -2   1   8       75.84       76.85      1.47 o 
  -1   1   8        0.40        0.71      1.02 o 
   0   1   8       13.54       14.91      0.94 o 
   1   1   8      245.03      245.94      2.47 o 
   2   1   8       76.02       90.95      1.64 o 
   3   1   8        6.21        7.44      1.14 o 
   4   1   8        2.33        4.16      0.42 o 
   5   1   8       87.49       69.94      2.10 o 
   6   1   8      180.93      147.50      1.37 o 
   7   1   8       87.85       89.25      8.77 o 
   8   1   8        2.97        3.94      0.81 o 
  -9   2   8        1.37        0.93      0.51 o 
  -8   2   8        2.09        1.06      0.32 o 
  -7   2   8        0.52        0.25      0.46 o 
  -6   2   8       40.03       37.51      0.82 o 
  -5   2   8       45.45       43.74      1.53 o 
  -4   2   8       76.51       62.03      1.05 o 
  -3   2   8      730.24      676.17      3.00 o 
  -2   2   8      179.98      169.77      2.05 o 
  -1   2   8       29.36       33.99      0.95 o 
   0   2   8        5.95        4.61      0.89 o 
   1   2   8      300.53      340.33      2.77 o 
   2   2   8        0.03        1.48      1.23 o 
   3   2   8       55.17       64.62      1.45 o 
   4   2   8        0.54        1.84      0.47 o 
   5   2   8       43.15       34.46      1.10 o 
   6   2   8      225.07      224.03      6.02 o 
   7   2   8      379.82      465.35     25.03 o 
   8   2   8       28.35       36.07      6.93 o 
   9   2   8        0.35        0.61      0.54 o 
  -9   3   8        0.45        0.29      0.44 o 
  -8   3   8        0.00       -0.22      0.22 o 
  -7   3   8        1.68        1.60      0.40 o 
  -6   3   8        0.39        0.45      0.54 o 
  -5   3   8        0.47        0.55      0.48 o 
  -4   3   8       69.41       61.89      1.64 o 
  -3   3   8       20.86       19.86      3.68 o 
  -2   3   8      118.32      106.24      1.15 o 
  -1   3   8       59.92       59.41      1.16 o 
   0   3   8      287.12      274.37      2.33 o 
   1   3   8       13.54       11.11      1.10 o 
   2   3   8        8.36       11.49      1.09 o 
   3   3   8        1.47        6.04      1.44 o 
   4   3   8      306.47      309.06     14.66 o 
   5   3   8      237.34      208.82      1.17 o 
   6   3   8       51.28       43.40      1.02 o 
   7   3   8       11.20       13.72      0.73 o 
   8   3   8      792.89      720.01      3.45 o 
   9   3   8       43.09       41.92      0.76 o 
  -9   4   8        4.66        3.87      0.25 o 
  -8   4   8       15.94       17.84      0.34 o 
  -7   4   8        1.46        1.25      0.42 o 
  -6   4   8       31.19       28.30      0.67 o 
  -5   4   8       56.96       52.61      0.68 o 
  -4   4   8        3.78        2.74      0.46 o 
  -3   4   8       51.18       56.52      0.93 o 
  -2   4   8      101.06      104.18      1.88 o 
   0   4   8       96.37      116.92      2.51 o 
   1   4   8       11.83       20.44      2.42 o 
   2   4   8        5.76        7.38      2.53 o 
   3   4   8        9.12        9.60      3.26 o 
   4   4   8      541.31      472.51      7.21 o 
   5   4   8     1297.50     1105.03      4.09 o 
   6   4   8      112.64      106.96      0.79 o 
   7   4   8      229.16      227.36      1.63 o 
   8   4   8       83.50      117.54      4.28 o 
   9   4   8       59.88       55.90      0.87 o 
  -8   5   8       30.02       32.92      0.49 o 
  -7   5   8       47.81       45.15      1.99 o 
  -6   5   8       73.67       68.49      1.65 o 
  -5   5   8       15.57       14.38      0.51 o 
  -4   5   8        0.09       -0.23      0.51 o 
  -3   5   8       27.91       31.19      1.72 o 
  -2   5   8        1.75       -0.12      2.65 o 
  -1   5   8        8.86       12.05      2.54 o 
   0   5   8        1.22        2.16      2.65 o 
   1   5   8       43.71       47.55      2.62 o 
   2   5   8       30.39       35.67      2.34 o 
   3   5   8      911.69     1092.18      7.12 o 
   4   5   8       21.40       21.88      1.01 o 
   5   5   8      360.62      320.20      1.45 o 
   6   5   8     2599.11     2176.60      5.68 o 
   7   5   8       25.38       24.81      0.53 o 
   8   5   8       25.17       24.90      3.21 o 
   9   5   8       29.73       28.59      0.65 o 
  -8   6   8        4.72        5.52      0.30 o 
  -7   6   8       12.28        9.72      0.35 o 
  -6   6   8       26.93       24.87      0.54 o 
  -5   6   8       32.18       29.21      1.12 o 
  -4   6   8        0.35        0.27      0.59 o 
  -3   6   8        6.48        6.09      0.50 o 
  -2   6   8        0.00        1.84      3.48 o 
  -1   6   8     1069.61     1233.78      7.99 o 
   0   6   8       30.37       36.12      2.47 o 
   1   6   8       87.13       86.69      2.90 o 
   2   6   8       73.48       78.31      3.17 o 
   3   6   8      243.01      280.06      5.99 o 
   4   6   8     1448.39     1391.36     22.04 o 
   5   6   8     2350.01     2015.07     29.43 o 
   6   6   8       16.72       15.34      0.66 o 
   7   6   8      148.83      144.27      3.54 o 
   8   6   8       52.30       55.96      2.19 o 
   9   6   8        0.37        0.18      0.57 o 
  -8   7   8        2.94        3.03      0.27 o 
  -7   7   8       18.50       19.33      0.46 o 
  -6   7   8        9.14        7.54      0.32 o 
  -5   7   8       35.61       34.93      0.83 o 
  -4   7   8      181.94      175.08      9.34 o 
  -3   7   8        1.72        1.20      0.50 o 
  -2   7   8       28.36       29.19      1.65 o 
  -1   7   8      235.34      223.91      1.33 o 
   0   7   8       29.27       33.14      3.63 o 
   1   7   8       46.66       36.67      3.29 o 
   2   7   8        0.01        1.04      3.62 o 
   3   7   8      119.60      132.83      1.38 o 
   4   7   8      511.69      472.64      2.77 o 
   5   7   8        5.13        4.78      0.55 o 
   6   7   8       19.30       14.87      0.86 o 
   7   7   8       10.79        8.92      0.46 o 
   8   7   8        0.07        0.04      0.31 o 
   9   7   8       22.47       23.93      0.58 o 
  -7   8   8       16.38       19.33      0.38 o 
  -6   8   8       23.35       25.27      0.37 o 
  -5   8   8        6.01        5.86      0.34 o 
  -4   8   8       35.31       36.60      1.34 o 
  -3   8   8      358.24      276.72     33.09 o 
  -2   8   8       60.82       57.51      5.50 o 
  -1   8   8       14.32       10.75      0.88 o 
   0   8   8       20.74       16.26      0.63 o 
   1   8   8       33.33       38.07      0.61 o 
   2   8   8        9.60       10.86      0.62 o 
   3   8   8      124.50      114.38      2.99 o 
   4   8   8      138.60      140.10      1.02 o 
   5   8   8      156.50      138.82      1.11 o 
   6   8   8       89.25       83.00      1.02 o 
   7   8   8        2.92        2.61      0.47 o 
   8   8   8       18.50       21.09      1.19 o 
   9   8   8        7.39        6.77      0.62 o 
  -6   9   8       50.63       54.24      0.58 o 
  -5   9   8        1.92        1.11      0.31 o 
  -4   9   8        1.06        0.90      0.34 o 
  -3   9   8       16.98       11.42      1.70 o 
  -2   9   8       62.19       49.84      2.19 o 
  -1   9   8       23.00       20.67      1.10 o 
   0   9   8        2.34        2.60      0.61 o 
   1   9   8       44.17       45.59      1.88 o 
   2   9   8      303.24      311.39     14.60 o 
   3   9   8      114.70      114.55      1.05 o 
   4   9   8       20.17       20.70      0.68 o 
   5   9   8       13.02       12.84      0.64 o 
   6   9   8        8.38        7.14      0.52 o 
   7   9   8        4.94        4.91      0.54 o 
   8   9   8       19.35       24.89      1.02 o 
   9   9   8       43.27       52.18      0.66 o 
  -6  10   8        0.18        0.28      0.52 o 
  -5  10   8       90.73       96.45      0.72 o 
  -4  10   8        0.19       -0.04      0.20 o 
  -3  10   8       79.41       78.38      3.00 o 
  -2  10   8       33.07       27.18      1.73 o 
  -1  10   8       35.14       28.04      2.28 o 
   0  10   8       17.64       11.52      3.34 o 
   1  10   8        8.88       10.23      0.52 o 
   2  10   8      360.18      363.25     33.99 o 
   3  10   8       15.43       22.27      0.86 o 
   4  10   8       95.64      110.63      1.69 o 
   5  10   8        1.00        1.01      0.59 o 
   6  10   8       22.01       24.36      1.30 o 
   7  10   8       64.86       65.75      1.73 o 
   8  10   8        9.92       10.97      0.51 o 
  -5  11   8       45.34       48.01      0.44 o 
  -4  11   8       20.36       16.79      1.54 o 
  -3  11   8       28.96       26.40      5.52 o 
  -2  11   8       36.81       30.22      6.72 o 
  -1  11   8       36.47       25.85      0.95 o 
   0  11   8        0.14       -0.04      0.14 o 
   1  11   8      120.97      139.87     14.09 o 
   2  11   8        3.86        3.86      0.71 o 
   3  11   8       13.16       11.62      0.70 o 
   4  11   8        0.02        0.49      0.48 o 
   5  11   8        6.01        5.47      0.51 o 
   6  11   8       32.36       34.59      0.65 o 
   7  11   8      136.03      141.04     10.44 o 
   8  11   8       10.92       18.58      1.60 o 
  -4  12   8        2.95        4.05      0.31 o 
  -3  12   8       12.89       13.00      0.36 o 
  -2  12   8       53.54       55.38      0.59 o 
  -1  12   8        0.05        0.59      0.44 o 
   0  12   8      336.11      303.46     55.78 o 
   1  12   8       11.12       15.94      0.67 o 
   2  12   8      183.36      174.74     37.41 o 
   3  12   8       32.31       25.85      1.93 o 
   4  12   8       10.63        9.90      0.50 o 
   5  12   8        2.52        3.51      0.47 o 
   6  12   8        0.06        0.37      0.44 o 
   7  12   8        7.60        8.07      0.89 o 
   8  12   8       30.99       46.07      0.59 o 
  -3  13   8        9.41       10.76      0.30 o 
  -2  13   8       38.15       43.97      0.46 o 
  -1  13   8       12.83       15.27      0.49 o 
   0  13   8       26.48       26.36      2.46 o 
   1  13   8        2.94        1.92      0.48 o 
   2  13   8      265.31      219.55     70.38 o 
   3  13   8        0.37        0.21      0.64 o 
   4  13   8       27.25       28.12      2.05 o 
   5  13   8       81.22       86.44      0.86 o 
   6  13   8        0.01        0.53      0.39 o 
   7  13   8        1.04        2.21      0.83 o 
  -2  14   8       57.16       71.61      0.62 o 
  -1  14   8        0.48        0.53      0.42 o 
   0  14   8        1.30        2.75      0.49 o 
   1  14   8        0.27       -0.12      0.32 o 
   2  14   8        8.00        4.85      2.43 o 
   3  14   8        4.69        3.02      0.94 o 
   4  14   8       15.61       10.36      1.88 o 
   5  14   8        2.32        1.56      0.49 o 
   6  14   8       20.53       35.60      0.79 o 
   3  15   8        0.07       -0.23      0.54 o 
  -4  -9   9        0.77        0.46      0.42 o 
  -3  -9   9       10.08        9.74      0.49 o 
  -2  -9   9       32.36       36.63      1.05 o 
  -1  -9   9        5.59        5.30      1.28 o 
   0  -9   9        3.24        2.01      1.02 o 
   1  -9   9       11.24        8.87      0.88 o 
  -6  -8   9        0.07        2.72      0.63 o 
  -5  -8   9       11.20       12.02      1.15 o 
  -4  -8   9        6.97        6.42      0.53 o 
  -3  -8   9        6.54        6.48      0.57 o 
  -2  -8   9        2.56        3.46      0.58 o 
  -1  -8   9       69.44       70.70      1.40 o 
   0  -8   9       25.98       32.66      5.80 o 
   1  -8   9       98.03      116.57     14.57 o 
   2  -8   9        2.66        2.70      0.42 o 
  -7  -7   9        1.76        2.68      0.54 o 
  -6  -7   9        6.26        9.27      0.40 o 
  -5  -7   9        1.56        1.01      0.51 o 
  -4  -7   9        1.14        2.41      0.90 o 
  -3  -7   9       68.36       64.05      0.86 o 
  -2  -7   9        5.28        6.57      0.66 o 
  -1  -7   9       14.59       15.83      1.21 o 
   0  -7   9       65.47       88.63      3.12 o 
   1  -7   9        7.27        9.72      0.44 o 
   2  -7   9      114.49      130.39      5.18 o 
   3  -7   9        0.21        0.27      0.43 o 
   4  -7   9        6.00        6.57      2.03 o 
  -8  -6   9        6.01       10.72      0.48 o 
  -7  -6   9       27.06       30.66      0.46 o 
  -6  -6   9       18.33       15.98      0.44 o 
  -5  -6   9        4.46        4.05      0.46 o 
  -4  -6   9        8.61        6.87      0.54 o 
  -3  -6   9       57.14       56.74      2.70 o 
  -2  -6   9       28.29       21.32      0.76 o 
  -1  -6   9      268.90      304.63      1.56 o 
   0  -6   9        0.01        0.15      0.64 o 
   1  -6   9      131.92      154.63      1.23 o 
   2  -6   9      291.68      335.81     10.23 o 
   3  -6   9        3.53        2.41      0.53 o 
   4  -6   9        5.41        6.35      1.07 o 
   5  -6   9      132.29       81.80      0.89 o 
  -8  -5   9       56.24       67.67      0.85 o 
  -7  -5   9        2.58        2.40      0.38 o 
  -6  -5   9        5.16        3.42      0.39 o 
  -5  -5   9       30.64       26.73      0.97 o 
  -4  -5   9        1.95        3.17      0.53 o 
  -3  -5   9       70.79       64.99      0.94 o 
  -2  -5   9      166.96      172.80      1.92 o 
  -1  -5   9       20.78       24.21      0.73 o 
   0  -5   9      503.12      565.56      3.58 o 
   1  -5   9      140.51      166.27      9.28 o 
   2  -5   9       90.77       97.11      3.02 o 
   3  -5   9       24.93       27.58      0.77 o 
   4  -5   9      175.02      205.92      1.74 o 
   5  -5   9        0.76        1.46      0.56 o 
  -8  -4   9       11.16       12.33      0.40 o 
  -7  -4   9        7.73        6.71      0.51 o 
  -6  -4   9       25.17       24.45      0.59 o 
  -5  -4   9       88.49       78.88      3.03 o 
  -4  -4   9        3.34        3.01      0.53 o 
  -3  -4   9      345.19      317.84      5.67 o 
  -2  -4   9       68.28       65.76      1.01 o 
  -1  -4   9      212.40      220.02      1.25 o 
   0  -4   9      938.30      975.36     30.44 o 
   1  -4   9        0.95        1.03      1.58 o 
   2  -4   9      559.55      583.16      9.67 o 
   3  -4   9       47.20       52.75      1.99 o 
   4  -4   9      270.15      288.75      2.18 o 
   5  -4   9        1.22        1.59      0.62 o 
  -9  -3   9        3.82        4.03      0.47 o 
  -8  -3   9        3.28        2.53      0.42 o 
  -7  -3   9        1.63        1.83      0.43 o 
  -6  -3   9       28.43       28.94      0.62 o 
  -5  -3   9      169.26      133.65      3.60 o 
  -4  -3   9       15.28       10.13      0.57 o 
  -3  -3   9      424.28      358.41      2.51 o 
  -2  -3   9     1981.63     1775.40      7.83 o 
  -1  -3   9     1421.25     1293.04      4.05 o 
   0  -3   9        0.41        0.51      1.38 o 
   1  -3   9      453.13      455.81     13.34 o 
   2  -3   9       27.96       27.13      1.79 o 
   3  -3   9      185.02      187.56      6.03 o 
   4  -3   9        0.62        1.82      0.61 o 
   5  -3   9        0.12       -0.20      0.52 o 
   6  -3   9        5.81        6.40      0.58 o 
   7  -3   9        5.93       10.58      0.64 o 
  -9  -2   9        3.01        2.71      0.52 o 
  -8  -2   9       17.01       16.68      0.59 o 
  -7  -2   9       26.39       25.53      0.46 o 
  -6  -2   9       82.04       73.59      0.67 o 
  -5  -2   9       35.33       35.12      0.70 o 
  -4  -2   9       97.51       90.18      0.84 o 
  -3  -2   9      124.09      102.20      1.47 o 
  -2  -2   9      438.23      400.58      5.80 o 
  -1  -2   9      503.43      445.77      3.78 o 
   0  -2   9     2557.23     2207.11      8.64 o 
   1  -2   9       63.89       71.25      3.79 o 
   2  -2   9       68.88       58.31      0.90 o 
   3  -2   9        0.01       -0.23      1.54 o 
   4  -2   9       40.00       40.16      0.82 o 
   5  -2   9        1.99        2.24      0.68 o 
   6  -2   9       15.91       17.83      0.65 o 
   7  -2   9        0.81        1.03      0.71 o 
  -9  -1   9        2.37        2.11      0.55 o 
  -8  -1   9       90.20      107.62     12.78 o 
  -7  -1   9      135.19      127.19      3.81 o 
  -6  -1   9        1.89        3.04      0.42 o 
  -5  -1   9      250.23      215.30      2.60 o 
  -4  -1   9      375.74      349.49      1.86 o 
  -3  -1   9      290.44      242.28      4.19 o 
  -2  -1   9      131.05      120.04      2.08 o 
  -1  -1   9      145.93      139.64     11.02 o 
   0  -1   9       24.14       22.37      1.19 o 
   1  -1   9       15.42       14.69      1.96 o 
   2  -1   9      164.35      148.78      3.61 o 
   3  -1   9       26.86       26.97      0.69 o 
   4  -1   9        2.11        2.44      0.57 o 
   5  -1   9        0.35        0.39      0.63 o 
   6  -1   9       11.88       14.49      0.71 o 
   7  -1   9        7.94        8.52      0.75 o 
  -9   0   9       35.71       40.07      1.49 o 
  -8   0   9        7.66        7.14      0.44 o 
  -7   0   9       50.25       53.71      0.98 o 
  -6   0   9      320.72      313.97      1.99 o 
  -5   0   9       27.66       21.32      0.44 o 
  -4   0   9      778.20      704.40      5.92 o 
  -3   0   9       21.45       17.40      0.55 o 
  -2   0   9      853.50      674.11      4.48 o 
  -1   0   9       75.72       61.00      1.43 o 
   0   0   9       14.88       12.03      1.20 o 
   1   0   9      111.72      108.39      1.35 o 
   2   0   9      103.43       89.36      1.03 o 
   3   0   9      371.30      351.57      2.25 o 
   4   0   9        8.57        8.91      0.44 o 
   5   0   9        0.49        1.05      0.49 o 
   6   0   9      113.69      114.10      2.00 o 
   7   0   9        0.03        0.38      0.52 o 
   8   0   9       50.40       61.15     11.93 o 
  -9   1   9        6.93        7.04      0.63 o 
  -8   1   9        1.96        2.44      0.33 o 
  -7   1   9        0.01       -0.16      0.32 o 
  -6   1   9       11.18       10.82      0.47 o 
  -5   1   9      258.00      236.54      4.90 o 
  -4   1   9        9.30        7.21      0.47 o 
  -3   1   9       21.76       23.72      0.66 o 
  -2   1   9        0.17        0.44      1.17 o 
  -1   1   9       48.17       35.99      1.10 o 
   0   1   9      674.40      567.82      3.98 o 
   1   1   9       47.47       50.07      0.96 o 
   2   1   9        7.17        5.18      1.21 o 
   3   1   9        7.84        9.37      0.42 o 
   4   1   9       44.81       32.14      1.16 o 
   5   1   9       14.24       11.89      0.40 o 
   6   1   9        6.37        4.42      0.48 o 
   7   1   9        1.92        1.97      0.54 o 
   8   1   9       11.31       13.73      3.09 o 
  -8   2   9       24.70       26.67      0.47 o 
  -7   2   9        1.83        1.69      0.38 o 
  -6   2   9        0.78        0.83      0.38 o 
  -5   2   9        0.01       -0.25      0.35 o 
  -4   2   9        5.84        3.85      0.42 o 
  -3   2   9      212.73      195.05      5.67 o 
  -2   2   9       14.50       13.50      1.08 o 
  -1   2   9       28.62       19.40      1.08 o 
   0   2   9       51.47       49.40      1.22 o 
   1   2   9     1389.16     1340.57      5.93 o 
   2   2   9       15.78       21.94      1.37 o 
   3   2   9        1.23        0.82      0.41 o 
   4   2   9        7.31        7.26      0.41 o 
   5   2   9       11.65       11.24      0.40 o 
   6   2   9      374.34      348.68      8.61 o 
   7   2   9        0.67        1.87      0.72 o 
   8   2   9       12.41       15.31      3.25 o 
   9   2   9       13.13       10.01      0.46 o 
  -9   3   9        7.53        8.81      0.44 o 
  -8   3   9        1.95        1.20      0.35 o 
  -7   3   9        1.34        1.36      0.42 o 
  -6   3   9       11.50       11.58      0.38 o 
  -5   3   9        0.02       -0.02      0.17 o 
  -4   3   9       35.85       34.75      0.79 o 
  -3   3   9        0.48        0.23      0.34 o 
  -2   3   9       52.71       52.94      1.27 o 
  -1   3   9        4.30        2.95      1.20 o 
   0   3   9      116.17      122.28      1.76 o 
   1   3   9        1.55        2.11      1.17 o 
   2   3   9        3.58        7.36      1.69 o 
   3   3   9       14.02        8.81      0.40 o 
   4   3   9       13.03       13.75      0.51 o 
   5   3   9       63.75       55.56      0.76 o 
   6   3   9       40.97       35.20      0.74 o 
   7   3   9       35.44       31.58      1.57 o 
   8   3   9        2.57        6.76      1.48 o 
   9   3   9       13.52       13.03      0.45 o 
  -8   4   9       24.97       30.89      0.46 o 
  -7   4   9        3.04        3.92      0.32 o 
  -6   4   9        0.16       -0.02      0.20 o 
  -5   4   9      312.29      319.56      6.52 o 
  -4   4   9       17.06       17.20      0.41 o 
  -3   4   9      123.98      115.21      0.88 o 
  -2   4   9      119.49      130.18      2.50 o 
  -1   4   9      333.15      339.71      4.44 o 
   0   4   9       10.26        6.76      3.27 o 
   1   4   9        2.95        1.26      3.35 o 
   2   4   9        1.88        0.31      3.54 o 
   3   4   9        6.09        7.42      0.43 o 
   4   4   9      861.55      745.44      2.17 o 
   5   4   9      462.08      395.84      2.36 o 
   6   4   9        0.01        0.33      0.44 o 
   7   4   9        1.93        1.72      0.43 o 
   8   4   9       99.38      112.06     15.13 o 
   9   4   9       22.88       22.48      0.55 o 
  -8   5   9       14.59       17.28      0.29 o 
  -7   5   9        0.89        0.43      0.33 o 
  -6   5   9       11.10       10.71      0.37 o 
  -5   5   9       91.58       76.41      0.72 o 
  -4   5   9      109.76      104.18      1.00 o 
  -3   5   9      119.11      114.88      2.59 o 
  -2   5   9       10.99       13.82      0.76 o 
  -1   5   9        1.98        0.81      3.16 o 
   0   5   9        7.08       14.59      3.42 o 
   1   5   9       23.11       15.34      3.51 o 
   2   5   9      168.52      213.00      3.52 o 
   3   5   9      300.87      260.10      1.68 o 
   4   5   9       11.45       11.66      0.43 o 
   5   5   9       32.87       30.05      0.91 o 
   6   5   9      815.10      717.41      3.05 o 
   7   5   9       18.34       18.40      0.75 o 
   8   5   9        3.89        3.08      0.50 o 
   9   5   9       60.43       61.61      0.82 o 
  -8   6   9        4.40        3.50      0.50 o 
  -7   6   9       35.09       43.27      1.38 o 
  -6   6   9        3.50        2.68      0.36 o 
  -5   6   9        0.15        0.00      0.15 o 
  -4   6   9       52.73       51.60      0.74 o 
  -3   6   9       43.42       47.95      2.33 o 
  -2   6   9        2.51        3.17      0.48 o 
  -1   6   9       31.33       34.83      1.03 o 
   0   6   9       29.26       26.37      0.77 o 
   2   6   9      980.78      906.11      8.52 o 
   3   6   9     2667.99     2390.34     48.21 o 
   4   6   9       43.35       39.97      0.91 o 
   5   6   9       18.24       16.71      0.38 o 
   6   6   9       25.25       22.73      0.50 o 
   7   6   9       58.77       54.44      1.43 o 
   8   6   9       16.43       20.59      0.70 o 
   9   6   9       44.30       54.91      0.75 o 
  -7   7   9        0.04       -0.24      0.24 o 
  -6   7   9        2.97        2.85      0.30 o 
  -5   7   9       60.61       58.68      0.92 o 
  -4   7   9        0.50        0.44      0.51 o 
  -3   7   9        0.99        1.65      0.57 o 
  -2   7   9        1.23        1.13      0.47 o 
  -1   7   9       52.82       58.85      0.76 o 
   0   7   9      165.72      179.90      5.26 o 
   1   7   9     1433.99     1431.80     33.04 o 
   2   7   9       71.14       69.96      0.95 o 
   3   7   9      403.01      394.93      2.08 o 
   4   7   9     2759.09     2474.67      9.48 o 
   5   7   9       57.12       55.35      0.72 o 
   6   7   9       76.65       69.61      0.81 o 
   7   7   9       11.07        8.59      0.44 o 
   8   7   9        0.92        0.57      0.41 o 
   9   7   9        0.70        1.47      0.53 o 
  -7   8   9        9.53        9.16      0.38 o 
  -6   8   9        4.23        5.00      0.28 o 
  -5   8   9        7.49        8.09      0.37 o 
  -4   8   9       27.04       20.58      1.53 o 
  -3   8   9       60.24       48.67      5.72 o 
  -2   8   9       17.22       15.09      1.64 o 
  -1   8   9      232.56      205.49      2.19 o 
   0   8   9       12.54        9.72      0.60 o 
   1   8   9      405.10      395.30      1.79 o 
   2   8   9      796.38      824.91      4.27 o 
   3   8   9      739.97      707.95      4.09 o 
   4   8   9       84.25       73.85      1.52 o 
   5   8   9      117.74      101.43      2.18 o 
   6   8   9       36.08       30.94      0.96 o 
   7   8   9        1.49        1.70      0.57 o 
   8   8   9        7.96        8.69      0.73 o 
  -6   9   9        8.23        9.38      0.34 o 
  -5   9   9        3.65        4.04      0.29 o 
  -4   9   9       20.45       19.08      0.65 o 
  -3   9   9      115.79       90.07     11.69 o 
  -2   9   9      211.25      168.72     19.80 o 
  -1   9   9      408.34      364.56     19.03 o 
   0   9   9        7.41        8.24      0.53 o 
   1   9   9       14.59       11.31      0.55 o 
   2   9   9     1052.49     1076.86      3.34 o 
   3   9   9       13.43       11.45      0.50 o 
   4   9   9      147.86      163.92      8.88 o 
   5   9   9       84.91       85.66      6.06 o 
   6   9   9        0.23        0.20      0.47 o 
   7   9   9       27.79       30.77      0.59 o 
   8   9   9        1.84        2.13      0.47 o 
  -5  10   9       30.41       32.62      0.48 o 
  -4  10   9       29.49       32.63      0.69 o 
  -3  10   9      174.76      162.49      4.70 o 
  -2  10   9        0.00        0.24      0.48 o 
  -1  10   9      132.39       92.18      6.18 o 
   0  10   9       69.14       64.05      5.80 o 
   1  10   9      271.22      294.93     23.76 o 
   2  10   9       10.28        8.75      0.76 o 
   3  10   9      149.69      150.54      4.04 o 
   4  10   9       82.52       81.42      1.02 o 
   5  10   9        0.78        1.16      0.66 o 
   6  10   9       15.93       16.82      0.56 o 
   7  10   9        8.74       10.40      0.99 o 
   8  10   9        7.09        9.68      0.64 o 
  -5  11   9        0.87        1.01      0.43 o 
  -4  11   9        0.20        0.52      0.33 o 
  -3  11   9       78.79       80.65      4.04 o 
  -2  11   9       45.24       37.56      8.11 o 
  -1  11   9       10.16        7.47      0.74 o 
   0  11   9      325.84      267.95     55.33 o 
   1  11   9       19.08       23.96      0.69 o 
   2  11   9       34.14       30.90      5.01 o 
   3  11   9      211.13      204.02      5.79 o 
   4  11   9       17.14       20.42      0.50 o 
   5  11   9       20.70       24.09      0.59 o 
   6  11   9       10.43       10.85      1.14 o 
   7  11   9       43.25       58.82      3.62 o 
   8  11   9        3.16        4.73      0.48 o 
  -4  12   9        4.98        7.06      0.29 o 
  -3  12   9        6.57        6.68      0.35 o 
  -2  12   9        8.65        8.71      0.56 o 
  -1  12   9        1.45        3.26      0.71 o 
   0  12   9        4.78        4.58      1.29 o 
   1  12   9        6.12        5.59      1.68 o 
   2  12   9       61.90       60.49     15.85 o 
   3  12   9        0.66        0.71      0.62 o 
   4  12   9       73.78       71.26      1.08 o 
   5  12   9        7.03        6.14      0.42 o 
   6  12   9        0.14        0.00      0.11 o 
   7  12   9       14.22       23.67      1.84 o 
  -3  13   9        0.75        0.50      0.38 o 
  -2  13   9       83.47       96.96      0.88 o 
  -1  13   9       40.55       44.04      0.68 o 
   0  13   9       13.52       13.76      0.74 o 
   1  13   9       16.86       11.02      0.71 o 
   2  13   9        8.76        7.45      2.69 o 
   3  13   9        3.48        2.16      0.65 o 
   4  13   9        3.41        4.93      0.57 o 
   5  13   9       24.43       29.93      0.52 o 
   6  13   9        0.29        0.00      0.15 o 
  -1  14   9        0.24        0.76      0.41 o 
   0  14   9      148.15      184.81      0.97 o 
   1  14   9        0.64        1.05      0.65 o 
   2  14   9       20.60       14.62      6.26 o 
   3  14   9        3.51        3.62      1.41 o 
   4  14   9        0.64        0.59      0.48 o 
   5  14   9        0.02        0.00      0.19 o 
  -4  -8  10        6.03        6.18      0.71 o 
  -3  -8  10        0.00       -0.40      0.86 o 
  -2  -8  10       27.19       29.39      1.85 o 
  -1  -8  10        2.99        1.79      0.86 o 
  -6  -7  10       14.88       16.15      1.08 o 
  -5  -7  10       18.14       18.79      0.45 o 
  -4  -7  10       15.33       16.74      0.47 o 
  -3  -7  10        1.76        1.30      0.56 o 
  -2  -7  10       14.50       14.74      0.64 o 
  -1  -7  10        1.66        1.56      1.30 o 
   0  -7  10        3.06        3.36      1.13 o 
   1  -7  10       33.34       37.60      1.84 o 
   2  -7  10       11.03       11.42      1.62 o 
  -6  -6  10        0.02        0.31      0.41 o 
  -5  -6  10        3.94        4.71      0.59 o 
  -4  -6  10       54.04       55.66      2.22 o 
  -3  -6  10        1.14        3.49      1.47 o 
  -2  -6  10       16.49       16.49      0.48 o 
  -1  -6  10       40.71       46.42      0.74 o 
   0  -6  10        0.05       -0.12      0.59 o 
   1  -6  10       10.99       10.76      0.44 o 
   2  -6  10        1.74        2.06      0.54 o 
   3  -6  10      117.88      156.49      1.29 o 
   4  -6  10       18.27       23.47      0.50 o 
  -7  -5  10        5.08        3.03      0.41 o 
  -6  -5  10       19.47       23.43      0.48 o 
  -5  -5  10       10.95       11.92      0.40 o 
  -4  -5  10        0.73        0.23      0.39 o 
  -3  -5  10       87.86       88.61      3.57 o 
  -2  -5  10        3.67        4.49      0.55 o 
  -1  -5  10       14.78       15.37      0.70 o 
   0  -5  10       56.40       66.67      2.07 o 
   1  -5  10       53.81       62.28      0.76 o 
   2  -5  10       28.30       29.87      0.56 o 
   3  -5  10       92.37      113.57      2.19 o 
   4  -5  10        5.68        6.92      0.35 o 
   5  -5  10       11.63       17.97      1.77 o 
  -7  -4  10        8.34        8.11      0.43 o 
  -6  -4  10        0.42        0.86      0.36 o 
  -5  -4  10       44.85       44.20      0.72 o 
  -4  -4  10       35.56       30.93      1.40 o 
  -3  -4  10       87.55       82.07      0.87 o 
  -2  -4  10       34.55       33.11      0.61 o 
  -1  -4  10       59.37       63.12      1.05 o 
   0  -4  10      111.59      106.60      1.22 o 
   1  -4  10      239.88      263.60      3.83 o 
   2  -4  10      144.32      157.82      6.09 o 
   3  -4  10       84.94       98.30      1.29 o 
   4  -4  10       11.04       12.25      0.60 o 
   5  -4  10       13.85       14.20      0.56 o 
  -8  -3  10        4.37        1.84      0.54 o 
  -7  -3  10        9.12        9.76      0.36 o 
  -6  -3  10        0.02        0.10      0.40 o 
  -5  -3  10        7.39        7.22      0.40 o 
  -4  -3  10      247.83      249.58      3.44 o 
  -3  -3  10      320.85      284.90      3.03 o 
  -2  -3  10      286.97      260.70      1.53 o 
  -1  -3  10       77.66       76.45      0.85 o 
   0  -3  10        7.96        6.59      0.82 o 
   1  -3  10       57.99       60.40      3.66 o 
   2  -3  10      651.06      685.72     17.66 o 
   3  -3  10       58.23       64.52      2.32 o 
   4  -3  10       96.92       97.88      1.30 o 
   5  -3  10       15.81       15.27      0.60 o 
   6  -3  10       73.99      111.62      1.13 o 
  -8  -2  10        0.63       -0.03      0.52 o 
  -7  -2  10       85.26       89.76      0.83 o 
  -6  -2  10        0.92        1.39      0.40 o 
  -5  -2  10      412.71      386.97      5.08 o 
  -4  -2  10        0.60        0.81      0.52 o 
  -3  -2  10      235.67      210.32      1.90 o 
  -2  -2  10      753.28      654.10      3.03 o 
  -1  -2  10      183.73      168.74      1.12 o 
   0  -2  10      285.18      287.14      8.44 o 
   1  -2  10       10.87        9.13      0.77 o 
   2  -2  10       57.28       60.40      2.04 o 
   3  -2  10       55.42       57.26      2.20 o 
   4  -2  10       14.22       12.54      0.68 o 
   5  -2  10        1.39        0.55      0.64 o 
   6  -2  10       14.07       21.40      0.67 o 
  -8  -1  10        2.47        2.75      0.57 o 
  -7  -1  10      117.67      114.24      2.69 o 
  -6  -1  10       63.33       63.16      0.97 o 
  -5  -1  10       11.73       11.93      0.41 o 
  -4  -1  10     1329.39     1183.08      4.30 o 
  -3  -1  10      763.87      666.66      2.38 o 
  -2  -1  10        4.60        3.97      0.58 o 
  -1  -1  10      188.87      169.25      1.98 o 
   0  -1  10      127.81      123.69      1.55 o 
   1  -1  10      594.85      648.84     45.63 o 
   2  -1  10      241.64      226.08      2.11 o 
   3  -1  10       41.49       36.38      2.40 o 
   4  -1  10        9.88        8.44      0.63 o 
   5  -1  10        0.38       -0.21      0.41 o 
   6  -1  10       30.74       42.34      0.92 o 
  -8   0  10       26.05       28.08      0.53 o 
  -7   0  10      155.94      168.16      3.07 o 
  -6   0  10      142.91      148.14      2.30 o 
  -5   0  10      230.77      207.26      1.62 o 
  -4   0  10      112.45      104.12      0.99 o 
  -3   0  10      503.31      443.99      3.59 o 
  -2   0  10     1708.55     1479.72     13.64 o 
  -1   0  10      126.39      120.47      2.51 o 
   0   0  10      106.81       96.68      1.07 o 
   1   0  10      639.73      682.42     14.95 o 
   2   0  10       11.07       12.80      0.70 o 
   3   0  10       15.95       17.74      0.52 o 
   4   0  10       12.25       10.02      0.49 o 
   5   0  10       18.99       14.13      0.70 o 
   6   0  10        7.31        6.71      0.66 o 
   7   0  10       15.62       14.47      0.67 o 
  -8   1  10        0.91        1.12      0.42 o 
  -7   1  10       39.48       39.09      0.60 o 
  -6   1  10      106.32      110.53      0.78 o 
  -5   1  10      106.08      110.39      2.06 o 
  -4   1  10       22.25       19.03      0.50 o 
  -3   1  10      330.21      293.45      1.44 o 
  -2   1  10       29.10       28.36      0.98 o 
  -1   1  10      182.23      159.83      5.79 o 
   0   1  10       96.11       89.53      4.34 o 
   1   1  10        1.91        3.59      0.69 o 
   2   1  10        6.12        8.95      0.47 o 
   3   1  10        1.08        0.70      0.44 o 
   4   1  10       89.54       79.10      1.97 o 
   5   1  10       12.90        8.78      0.42 o 
   6   1  10        9.83       12.47      1.38 o 
   7   1  10       37.21       40.01      4.92 o 
   8   1  10        4.92        7.21      1.44 o 
  -8   2  10       98.55      108.36      1.58 o 
  -7   2  10       55.88       53.99      1.20 o 
  -6   2  10      246.43      268.01      6.87 o 
  -5   2  10      310.92      303.55      1.97 o 
  -4   2  10     1497.00     1329.53      4.01 o 
  -3   2  10        0.45        0.99      0.56 o 
  -2   2  10      316.47      298.02      3.94 o 
  -1   2  10      216.35      208.47      1.27 o 
   0   2  10       92.46       92.24      0.98 o 
   1   2  10       17.14       26.70      0.63 o 
   2   2  10        0.00       -0.08      0.25 o 
   3   2  10        0.05        0.05      0.36 o 
   4   2  10        7.13        5.82      0.39 o 
   5   2  10       71.72       65.09      1.00 o 
   6   2  10        3.63        4.62      0.47 o 
   7   2  10       40.43       43.92      6.21 o 
   8   2  10        5.84        3.97      1.01 o 
  -8   3  10        8.49        7.60      0.31 o 
  -7   3  10       59.03       65.42      0.78 o 
  -6   3  10       31.47       33.87      0.42 o 
  -5   3  10       31.72       34.21      0.47 o 
  -4   3  10       45.61       50.68      1.31 o 
  -3   3  10       10.90       10.36      0.45 o 
  -2   3  10      190.34      160.94      1.98 o 
  -1   3  10       90.62       97.72      0.97 o 
   0   3  10       26.44       24.32      0.56 o 
   1   3  10        2.89        3.60      0.48 o 
   2   3  10       79.36       73.19      2.77 o 
   3   3  10        0.00        0.00      0.33 o 
   4   3  10       63.91       54.23      1.27 o 
   5   3  10        0.34        0.08      0.17 o 
   6   3  10       39.60       34.90      0.91 o 
   7   3  10        3.66        2.44      0.41 o 
  -8   4  10       24.76       28.72      1.86 o 
  -7   4  10       20.56       20.21      0.55 o 
  -6   4  10      154.52      157.09      4.80 o 
  -5   4  10       59.07       58.11      1.09 o 
  -4   4  10       53.49       52.97      1.58 o 
  -3   4  10       14.80       13.08      0.59 o 
  -2   4  10       99.68       99.35      2.65 o 
  -1   4  10       74.98       76.56      1.16 o 
   0   4  10        3.25        0.84      0.64 o 
   1   4  10       16.69       11.46      0.55 o 
   2   4  10        0.17        0.60      0.46 o 
   3   4  10      393.25      340.60      8.15 o 
   4   4  10       56.25       44.05      0.78 o 
   5   4  10      200.83      161.73      1.47 o 
   6   4  10        7.31        7.14      0.36 o 
   7   4  10       99.80       96.85      6.30 o 
   8   4  10       14.02       11.94      0.51 o 
  -8   5  10        1.19        1.35      0.33 o 
  -7   5  10        1.91        1.43      0.32 o 
  -6   5  10       63.36       63.73      1.42 o 
  -5   5  10       23.73       19.23      0.58 o 
  -4   5  10      150.40      141.90      1.18 o 
  -3   5  10        8.24        8.18      0.51 o 
  -2   5  10      115.56      103.62      6.36 o 
  -1   5  10      137.93      139.93      8.27 o 
   0   5  10      105.77       89.23      2.99 o 
   1   5  10       14.26        8.49      0.70 o 
   2   5  10      141.42      132.64      0.80 o 
   3   5  10       15.02       10.70      0.40 o 
   4   5  10      107.59       89.00      1.02 o 
   5   5  10       62.37       55.23      1.41 o 
   6   5  10      153.95      150.90      3.16 o 
   7   5  10       28.34       27.74      0.55 o 
   8   5  10       13.21       15.16      2.04 o 
  -7   6  10      153.95      166.04      1.69 o 
  -6   6  10       35.90       33.82      0.55 o 
  -5   6  10        9.04        9.21      0.37 o 
  -4   6  10       29.40       31.53      0.70 o 
  -3   6  10       63.89       57.92      0.96 o 
  -2   6  10       13.05       12.87      0.60 o 
  -1   6  10       10.70        9.59      0.85 o 
   0   6  10       20.36       17.74      1.60 o 
   1   6  10      240.14      215.48      6.42 o 
   2   6  10      235.72      213.37      1.96 o 
   3   6  10       47.80       36.64      0.50 o 
   4   6  10        0.00        0.06      0.40 o 
   5   6  10        0.78        0.18      0.18 o 
   6   6  10       12.66       14.23      0.37 o 
   7   6  10      178.09      177.72      4.10 o 
   8   6  10       15.06       21.40      0.81 o 
  -7   7  10        7.05        8.44      0.30 o 
  -6   7  10       59.65       56.79      0.69 o 
  -5   7  10        1.18        1.42      0.38 o 
  -4   7  10       24.78       23.66      0.53 o 
  -3   7  10       40.73       33.10      0.61 o 
  -2   7  10        2.87        1.71      0.49 o 
  -1   7  10      345.59      304.69      7.71 o 
   0   7  10      284.87      296.00     14.53 o 
   1   7  10       22.36       19.19      0.61 o 
   2   7  10       15.24       17.95      0.60 o 
   3   7  10      106.94       90.82      1.23 o 
   4   7  10      620.85      558.10      9.44 o 
   5   7  10       80.12       82.97      1.84 o 
   6   7  10        0.91        0.69      0.42 o 
   7   7  10        6.17        6.52      0.46 o 
   8   7  10       12.54       16.33      0.53 o 
  -6   8  10       40.54       46.89      0.44 o 
  -5   8  10        5.78        5.39      0.35 o 
  -4   8  10        5.44        3.88      0.40 o 
  -3   8  10       26.93       23.91      1.42 o 
  -2   8  10       93.45       82.68      1.52 o 
  -1   8  10       15.83       12.16      0.51 o 
   0   8  10      553.42      498.18      4.68 o 
   1   8  10      923.55      848.19     16.49 o 
   2   8  10       17.03       17.76      0.44 o 
   3   8  10      103.77      107.93      0.93 o 
   4   8  10       97.76       83.43      1.03 o 
   5   8  10        6.39        5.25      0.43 o 
   6   8  10        0.28        0.72      0.40 o 
   7   8  10        1.01        1.22      0.45 o 
   8   8  10        8.34        9.42      0.46 o 
  -6   9  10        1.14        1.49      0.33 o 
  -5   9  10        3.29        2.99      0.33 o 
  -4   9  10        1.19        1.92      0.36 o 
  -3   9  10       51.47       43.50      4.35 o 
  -2   9  10        3.91        3.60      0.48 o 
  -1   9  10      266.87      239.91     10.29 o 
   0   9  10       32.40       26.49      0.85 o 
   1   9  10       32.69       31.11      0.82 o 
   2   9  10     1382.96     1329.15     17.33 o 
   3   9  10        0.80        2.49      1.53 o 
   4   9  10        0.00       -0.19      0.32 o 
   5   9  10        6.02        6.08      0.68 o 
   6   9  10       11.27       11.43      0.54 o 
   7   9  10        1.23        2.26      0.48 o 
   8   9  10        5.45        9.81      0.51 o 
  -5  10  10       41.50       47.50      0.48 o 
  -4  10  10       92.52       98.20      0.76 o 
  -3  10  10       39.57       38.30      0.59 o 
  -2  10  10        2.67        2.12      0.41 o 
  -1  10  10      177.59      127.20      1.08 o 
   0  10  10      291.20      267.19     15.79 o 
   1  10  10      149.54      138.50     32.25 o 
   2  10  10       19.68       19.26      0.77 o 
   3  10  10       29.92       37.59      1.20 o 
   4  10  10        6.52        8.41      0.73 o 
   5  10  10       35.74       36.79      0.91 o 
   6  10  10       11.24       10.68      0.53 o 
   7  10  10        0.55        1.16      0.46 o 
   8  10  10       20.01       29.52      0.51 o 
  -4  11  10       16.41       18.01      0.28 o 
  -3  11  10       18.77       20.34      0.46 o 
  -2  11  10       45.85       42.45      3.46 o 
  -1  11  10        5.00        3.73      0.42 o 
   0  11  10      490.06      468.11     11.25 o 
   1  11  10       11.92        6.55      0.85 o 
   2  11  10        7.38        8.55      1.93 o 
   3  11  10        0.69        1.36      0.65 o 
   4  11  10       12.49       14.41      0.48 o 
   5  11  10       14.56       16.27      0.92 o 
   6  11  10        3.01        3.01      0.47 o 
   7  11  10       19.68       23.37      1.08 o 
  -3  12  10       57.00       65.42      2.04 o 
  -2  12  10      234.93      254.20      1.52 o 
  -1  12  10       81.08       95.64      5.50 o 
   0  12  10        0.13       -0.23      0.30 o 
   1  12  10      126.14       79.94      1.16 o 
   2  12  10        6.18        3.81      0.75 o 
   3  12  10       82.12       77.95      8.71 o 
   4  12  10        2.00        1.83      0.47 o 
   5  12  10        0.00        0.19      0.41 o 
   6  12  10       19.34       26.84      0.91 o 
  -2  13  10       79.61       96.47      0.78 o 
   0  13  10       32.28       36.20      2.45 o 
   1  13  10       23.91       16.54      0.62 o 
   2  13  10        4.73        4.66      2.14 o 
   3  13  10       21.30       18.75      4.37 o 
   4  13  10        0.02        0.07      0.43 o 
   5  13  10        0.42        1.63      0.47 o 
   3  14  10        9.50        6.96      0.54 o 
   4  14  10        2.11        2.28      0.50 o 
  -3  -7  11        2.96        3.37      0.83 o 
  -2  -7  11        8.31       10.79      1.03 o 
   0  -7  11        3.47        2.32      1.15 o 
  -5  -6  11        3.14        2.07      0.38 o 
  -4  -6  11       20.67       21.16      0.44 o 
  -3  -6  11       13.14       13.85      0.66 o 
  -2  -6  11        3.44        2.95      0.47 o 
  -1  -6  11        0.03        0.26      1.35 o 
   0  -6  11        9.56        9.60      0.58 o 
   1  -6  11        2.81        3.57      0.53 o 
   2  -6  11       45.62       53.04      4.71 o 
  -6  -5  11        0.00        0.08      0.42 o 
  -5  -5  11       16.62       21.49      0.54 o 
  -4  -5  11       39.24       35.44      0.48 o 
  -3  -5  11        2.60        5.97      0.47 o 
  -2  -5  11        1.88        1.83      0.49 o 
  -1  -5  11        9.64       11.67      0.65 o 
   0  -5  11        2.79        2.46      0.72 o 
   1  -5  11        5.32        5.69      0.46 o 
   2  -5  11        2.08        1.69      0.52 o 
   3  -5  11       13.91       14.44      0.57 o 
  -7  -4  11        0.44        0.57      0.53 o 
  -6  -4  11       24.80       23.73      0.50 o 
  -5  -4  11      108.20      121.21      0.96 o 
  -4  -4  11        0.32        0.52      0.62 o 
  -3  -4  11        3.41        3.16      0.49 o 
  -2  -4  11        0.36        0.21      0.52 o 
  -1  -4  11       11.28       11.18      0.76 o 
   0  -4  11       76.57       78.94      1.22 o 
   1  -4  11       67.46       82.27      7.40 o 
   2  -4  11       31.79       35.57      0.92 o 
   3  -4  11       89.91      110.14      5.39 o 
   4  -4  11       25.42       26.39      0.48 o 
  -7  -3  11        0.05        0.33      0.40 o 
  -6  -3  11        6.42        3.54      0.29 o 
  -5  -3  11        0.26       -0.01      0.32 o 
  -4  -3  11       22.72       19.55      0.45 o 
  -3  -3  11       36.03       35.37      0.65 o 
  -2  -3  11        5.30        4.50      0.47 o 
  -1  -3  11       15.73       18.37      0.89 o 
   0  -3  11       53.44       51.31      1.52 o 
   1  -3  11      650.77      671.36     29.40 o 
   2  -3  11       70.84       81.64      2.96 o 
   3  -3  11       13.42       12.79      0.66 o 
   4  -3  11        3.10        3.55      0.58 o 
   5  -3  11        7.72       10.68      1.51 o 
  -7  -2  11       32.48       39.61      0.74 o 
  -6  -2  11        9.67       10.16      0.30 o 
  -5  -2  11        2.71        1.95      0.41 o 
  -4  -2  11        0.30        0.65      0.51 o 
  -3  -2  11       28.14       22.85      0.49 o 
  -2  -2  11        2.51        2.05      0.52 o 
  -1  -2  11       50.43       53.45      0.77 o 
   0  -2  11      169.29      173.86      4.28 o 
   1  -2  11       73.59       74.56      2.38 o 
   2  -2  11        0.26        0.11      0.40 o 
   3  -2  11      125.04      134.92      1.55 o 
   4  -2  11       24.24       24.01      0.75 o 
   5  -2  11        0.00        0.44      0.63 o 
   6  -2  11       43.49       55.45      8.96 o 
  -8  -1  11        7.24       10.10      0.49 o 
  -7  -1  11       16.92       16.57      0.42 o 
  -6  -1  11        5.99        8.51      0.37 o 
  -5  -1  11      451.83      436.63      4.01 o 
  -4  -1  11        7.82        6.26      0.55 o 
  -3  -1  11       28.22       23.46      0.82 o 
  -2  -1  11        7.48        6.51      0.56 o 
  -1  -1  11       54.77       48.63      0.82 o 
   0  -1  11        1.48        2.11      0.79 o 
   1  -1  11       89.19       92.27      1.16 o 
   2  -1  11       35.34       41.42      0.86 o 
   3  -1  11       17.89       17.31      0.72 o 
   4  -1  11      307.31      297.75      2.31 o 
   5  -1  11      104.61      117.60      1.43 o 
   6  -1  11        0.92        0.74      0.68 o 
  -8   0  11        0.06        0.16      0.53 o 
  -7   0  11      148.89      154.86      1.39 o 
  -6   0  11       52.02       58.55      0.60 o 
  -5   0  11      477.88      450.66      6.77 o 
  -4   0  11      270.59      249.48      1.73 o 
  -3   0  11      127.34      118.76      1.25 o 
  -2   0  11        0.00        0.00      0.12 o 
  -1   0  11      196.17      181.31      2.24 o 
   0   0  11       43.68       38.21      0.73 o 
   1   0  11       28.99       24.96      0.81 o 
   2   0  11        3.25        2.95      0.83 o 
   3   0  11       25.92       26.28      1.19 o 
   4   0  11        4.54        5.09      0.59 o 
   5   0  11       31.90       34.08      0.89 o 
   6   0  11      179.28      228.62      1.93 o 
   7   0  11        1.69        3.67      0.61 o 
  -8   1  11        0.46        0.60      0.52 o 
  -7   1  11        3.32        3.55      0.44 o 
  -6   1  11      612.10      602.47      2.15 o 
  -5   1  11       62.71       64.76      0.76 o 
  -4   1  11        7.77        6.11      0.49 o 
  -3   1  11        0.42        0.18      0.38 o 
  -2   1  11       19.74       14.21      0.61 o 
  -1   1  11     1112.29      943.55     24.18 o 
   0   1  11      252.87      248.73      1.67 o 
   1   1  11       28.72       20.30      0.57 o 
   2   1  11       91.39       59.38      1.32 o 
   3   1  11       48.31       35.56      1.21 o 
   4   1  11        3.92        3.60      0.44 o 
   5   1  11       10.56       10.03      0.54 o 
   6   1  11        7.13        7.34      0.64 o 
   7   1  11        8.73       12.07      2.20 o 
  -8   2  11       69.21       80.55      0.78 o 
  -7   2  11        0.15        0.67      0.36 o 
  -6   2  11      146.89      150.62      1.68 o 
  -5   2  11       25.86       35.09      0.76 o 
  -4   2  11      154.71      156.36      1.70 o 
  -3   2  11        4.56        4.59      0.56 o 
  -2   2  11       13.01       13.02      0.62 o 
  -1   2  11      212.79      193.42      1.43 o 
   0   2  11        6.32        9.38      0.50 o 
   1   2  11       32.88       30.89      0.80 o 
   2   2  11        2.71        1.37      0.43 o 
   3   2  11       12.18        9.30      0.45 o 
   4   2  11       60.69       42.65      1.34 o 
   5   2  11      112.34       94.01      1.97 o 
   6   2  11        1.94        1.87      0.87 o 
  -7   3  11       22.49       26.18      2.35 o 
  -6   3  11        9.80       12.85      0.42 o 
  -5   3  11       27.20       26.19      0.44 o 
  -4   3  11       18.46       18.10      0.76 o 
  -3   3  11      755.35      754.80      2.55 o 
  -2   3  11      221.34      186.72      3.98 o 
  -1   3  11       76.45       71.95      0.81 o 
   0   3  11       12.29       12.43      0.57 o 
   1   3  11       10.67       19.44      1.10 o 
   2   3  11        0.57        0.24      0.36 o 
   3   3  11        6.21        6.80      0.42 o 
   4   3  11        3.93        4.76      0.45 o 
   5   3  11       15.91       14.14      0.36 o 
   6   3  11        8.66        4.34      0.41 o 
   7   3  11        1.07        1.01      0.45 o 
  -7   4  11       32.65       44.75      1.17 o 
  -6   4  11      247.18      282.62      1.33 o 
  -5   4  11       29.45       31.29      1.46 o 
  -4   4  11      151.50      161.82      6.17 o 
  -3   4  11      404.84      394.31     13.42 o 
  -2   4  11        5.33        5.60      0.62 o 
  -1   4  11       55.62       56.11      1.03 o 
   0   4  11       19.36       14.32      0.75 o 
   1   4  11        0.94        0.46      0.43 o 
   2   4  11       51.30       36.08      1.01 o 
   3   4  11       14.38       12.82      0.77 o 
   4   4  11        2.17        1.24      0.37 o 
   5   4  11        4.48        3.42      0.35 o 
   6   4  11        0.94        0.98      0.34 o 
   7   4  11        7.77        6.42      0.55 o 
   8   4  11        1.45        1.28      0.46 o 
  -7   5  11       18.51       21.07      1.29 o 
  -6   5  11        4.60        4.37      0.35 o 
  -5   5  11      246.40      260.87      1.44 o 
  -4   5  11        1.02        1.49      0.44 o 
  -3   5  11        0.38        0.56      0.47 o 
  -2   5  11       24.80       26.78      3.21 o 
  -1   5  11       12.30       11.58      1.04 o 
   0   5  11       43.33       37.55      0.86 o 
   1   5  11        0.24        0.52      0.56 o 
   2   5  11       10.39        7.20      0.58 o 
   3   5  11        0.89        0.02      0.22 o 
   4   5  11        7.96        4.57      0.38 o 
   5   5  11        5.50        2.75      0.36 o 
   6   5  11       42.06       35.71      0.44 o 
   7   5  11        3.39        3.17      0.38 o 
   8   5  11       14.35       15.33      0.49 o 
  -7   6  11       11.20       13.32      0.32 o 
  -6   6  11       90.97       97.46      0.78 o 
  -5   6  11       44.34       47.92      1.02 o 
  -4   6  11       42.52       45.92      0.74 o 
  -3   6  11      181.38      194.07      2.21 o 
  -2   6  11       20.11       17.07      0.73 o 
  -1   6  11        1.00        1.69      0.56 o 
   0   6  11       46.99       44.27      4.01 o 
   1   6  11      151.94      131.50      8.46 o 
   2   6  11        1.18        1.08      0.53 o 
   3   6  11        1.50        1.90      0.40 o 
   4   6  11        7.35        7.75      0.37 o 
   5   6  11      278.76      250.13      1.61 o 
   6   6  11       71.26       69.05      0.89 o 
   7   6  11        8.37        6.04      0.41 o 
   8   6  11       23.68       25.16      0.53 o 
  -6   7  11       82.05       87.32      1.62 o 
  -5   7  11        0.71        1.10      0.34 o 
  -4   7  11       38.57       39.56      0.51 o 
  -3   7  11       32.24       35.90      0.62 o 
  -2   7  11      218.28      205.95      4.89 o 
  -1   7  11        3.79        3.79      0.53 o 
   0   7  11       98.66       86.41      6.15 o 
   1   7  11        0.24        0.34      0.89 o 
   2   7  11        0.56        0.08      0.63 o 
   3   7  11      267.57      271.67      1.56 o 
   4   7  11     1078.12      949.18      3.18 o 
   5   7  11       41.21       41.73      0.49 o 
   6   7  11       11.52       11.82      0.35 o 
   7   7  11        6.30        6.80      0.35 o 
  -6   8  11        0.73        1.00      0.34 o 
  -5   8  11       37.99       48.47      0.64 o 
  -4   8  11       17.84       15.50      0.43 o 
  -3   8  11       14.53       15.78      1.52 o 
  -2   8  11       81.21       69.22      0.82 o 
  -1   8  11      218.65      199.28      3.20 o 
   0   8  11        0.06        0.28      0.55 o 
   1   8  11        3.34        2.15      0.65 o 
   2   8  11      253.34      252.06      1.62 o 
   3   8  11        0.10       -0.04      0.33 o 
   4   8  11       11.31       10.93      0.47 o 
   5   8  11       99.32       93.52      1.00 o 
   6   8  11        0.29        0.54      0.35 o 
   7   8  11        0.31        0.31      0.47 o 
  -5   9  11       77.26       92.47      0.69 o 
  -4   9  11       33.84       39.20      0.55 o 
  -3   9  11       96.54       94.94      4.06 o 
  -2   9  11      188.95      165.68      7.42 o 
  -1   9  11       26.07       24.28      0.92 o 
   0   9  11       18.68       14.17      0.46 o 
   1   9  11       77.22       75.42      1.15 o 
   2   9  11       37.95       34.74      1.09 o 
   3   9  11        0.07        0.02      0.31 o 
   4   9  11       52.27       52.41      1.12 o 
   5   9  11        4.00        4.31      0.42 o 
   6   9  11        0.14       -0.07      0.27 o 
   7   9  11      113.29      143.01      6.72 o 
  -5  10  11        0.48        0.76      0.44 o 
  -4  10  11       11.84       12.99      0.48 o 
  -3  10  11       30.98       28.44      1.16 o 
  -2  10  11      212.70      179.27     12.08 o 
  -1  10  11      185.57      164.23      3.47 o 
   0  10  11      202.02      164.51     27.75 o 
   1  10  11       31.78       32.61      0.55 o 
   2  10  11       73.89       77.72      0.90 o 
   3  10  11        1.74        1.67      0.53 o 
   4  10  11        0.93        0.78      0.51 o 
   5  10  11       10.21       10.97      0.50 o 
   6  10  11        0.63        1.06      0.46 o 
   7  10  11       37.41       52.06      1.99 o 
  -4  11  11       14.59       17.26      0.40 o 
  -3  11  11      122.08      122.49      1.33 o 
  -2  11  11       12.15       11.65      0.39 o 
  -1  11  11        0.14        0.00      0.16 o 
   0  11  11      129.46      130.66      6.54 o 
   1  11  11       15.43       13.64      3.66 o 
   2  11  11       70.45       68.47     15.61 o 
   3  11  11       25.03       27.40      1.49 o 
   4  11  11       25.69       28.16      0.60 o 
   5  11  11       37.13       55.02      0.80 o 
   6  11  11       39.99       56.39      0.61 o 
  -3  12  11      103.44      125.78      0.85 o 
  -2  12  11        4.53        4.12      0.44 o 
  -1  12  11       11.82       15.13      0.94 o 
   0  12  11        7.60        6.43      0.99 o 
   1  12  11        3.05        2.46      0.64 o 
   2  12  11        2.82        1.50      0.67 o 
   3  12  11       11.69       15.14      2.41 o 
   4  12  11        1.35        1.97      0.53 o 
   5  12  11        0.27        0.40      0.34 o 
   6  12  11       59.72       90.63      1.03 o 
  -1  13  11       12.06       16.19      0.43 o 
   0  13  11        6.26        8.41      0.61 o 
   1  13  11       13.46       12.55      0.58 o 
   2  13  11       37.64       25.63      0.60 o 
   3  13  11        2.74        1.85      0.51 o 
   4  13  11        0.76        0.64      0.47 o 
   5  13  11        1.31        2.38      0.71 o 
  -3  -6  12       18.77       26.67      0.65 o 
  -2  -6  12        0.30        0.81      0.82 o 
  -1  -6  12       15.18       15.74      0.94 o 
  -4  -5  12        6.18       11.66      0.40 o 
  -3  -5  12        7.48       10.40      0.34 o 
  -2  -5  12        5.90        7.09      0.53 o 
  -1  -5  12        0.16        0.03      0.43 o 
   0  -5  12       50.21       56.70      0.78 o 
   1  -5  12        0.32        0.08      0.30 o 
  -5  -4  12       13.90       16.56      0.38 o 
  -4  -4  12       26.23       31.07      0.53 o 
  -3  -4  12       13.42       13.09      1.02 o 
  -2  -4  12        0.08        0.26      0.64 o 
  -1  -4  12       19.91       23.78      0.60 o 
   0  -4  12        7.76        5.93      0.60 o 
   1  -4  12       87.02       89.66      1.09 o 
   2  -4  12       43.81       52.88      0.83 o 
   3  -4  12        7.33       12.27      1.97 o 
  -6  -3  12       11.15       16.08      0.39 o 
  -5  -3  12        1.25        0.97      0.34 o 
  -4  -3  12       22.22       21.78      0.58 o 
  -3  -3  12        0.01        0.30      0.45 o 
  -2  -3  12        9.45        9.70      0.47 o 
  -1  -3  12       11.15        9.46      0.58 o 
   0  -3  12       65.06       74.72      3.46 o 
   1  -3  12        0.40        1.17      0.68 o 
   2  -3  12        0.04        0.19      0.63 o 
   3  -3  12        2.27        3.12      0.67 o 
   4  -3  12        2.53        3.33      0.62 o 
  -7  -2  12       57.20       69.40      0.70 o 
  -6  -2  12       25.16       30.42      0.45 o 
  -5  -2  12       19.81       20.23      0.40 o 
  -4  -2  12       34.98       38.24      0.61 o 
  -3  -2  12       64.99       71.90      2.68 o 
  -2  -2  12      206.79      204.72      6.66 o 
  -1  -2  12        1.07        1.12      0.58 o 
   0  -2  12       14.14       12.29      0.71 o 
   1  -2  12       20.38       20.27      0.72 o 
   2  -2  12      118.83      143.33     17.25 o 
   3  -2  12       22.54       20.90      2.44 o 
   4  -2  12        0.16        0.40      0.46 o 
  -7  -1  12        0.00        0.25      0.48 o 
  -6  -1  12        0.52        0.54      0.46 o 
  -5  -1  12       22.62       25.89      0.68 o 
  -4  -1  12       31.65       28.51      0.48 o 
  -3  -1  12        5.35        5.33      0.52 o 
  -2  -1  12        6.83        5.19      0.51 o 
  -1  -1  12      313.62      321.85      3.57 o 
   0  -1  12       19.58       19.79      0.97 o 
   1  -1  12       50.42       48.41      2.06 o 
   2  -1  12        0.08        0.23      0.60 o 
   3  -1  12       60.44       66.98      5.94 o 
   4  -1  12       16.43       14.72      0.88 o 
   5  -1  12        3.15        2.20      0.44 o 
  -7   0  12       44.29       49.33      0.70 o 
  -6   0  12       81.63       79.70      0.91 o 
  -5   0  12       26.62       26.94      0.55 o 
  -4   0  12       49.78       52.92      0.76 o 
  -3   0  12       17.02       16.06      0.48 o 
  -2   0  12       10.68        9.00      0.52 o 
  -1   0  12        0.52        0.51      0.53 o 
   0   0  12      119.89      111.71      6.21 o 
   1   0  12      101.19       91.68      3.23 o 
   2   0  12       21.84       17.87      0.73 o 
   3   0  12        0.06        0.03      0.20 o 
   4   0  12       36.23       38.07      1.74 o 
   5   0  12        0.34        0.44      0.80 o 
   6   0  12        3.26        4.62      0.59 o 
  -7   1  12      362.06      401.37      4.79 o 
  -6   1  12       26.56       26.41      0.49 o 
  -5   1  12      113.13      110.34      1.95 o 
  -4   1  12       37.28       35.99      0.76 o 
  -3   1  12       52.40       43.95      2.36 o 
  -2   1  12       30.90       27.23      0.75 o 
  -1   1  12        0.13       -0.16      0.73 o 
   0   1  12       41.05       39.49      1.64 o 
   1   1  12        6.17        6.57      0.84 o 
   2   1  12      389.84      339.55      2.54 o 
   3   1  12       86.83       69.67      1.37 o 
   4   1  12        0.78        1.37      0.49 o 
   5   1  12       43.82       41.09      3.98 o 
   6   1  12       16.64       17.31      0.65 o 
  -7   2  12       25.42       25.14      0.53 o 
  -6   2  12       14.97       13.35      0.45 o 
  -5   2  12       20.89       16.16      0.40 o 
  -4   2  12        0.00       -0.10      0.51 o 
  -3   2  12      187.47      166.66      1.26 o 
  -2   2  12       23.39       23.12      1.51 o 
  -1   2  12       11.08        8.75      0.47 o 
   0   2  12       57.51       54.91      1.03 o 
   1   2  12       23.98       19.22      0.54 o 
   2   2  12       29.90       25.31      0.69 o 
   3   2  12      171.77      142.42      5.45 o 
   4   2  12      488.02      451.44     11.79 o 
   5   2  12        1.77        1.58      0.45 o 
   6   2  12        2.85        2.58      0.59 o 
  -7   3  12        7.40        8.93      0.45 o 
  -6   3  12        5.18        6.26      0.42 o 
  -5   3  12        3.17        2.66      0.41 o 
  -4   3  12      123.91      126.30      2.96 o 
  -3   3  12      189.74      187.42      4.49 o 
  -2   3  12       13.19       13.10      0.56 o 
  -1   3  12       16.14       12.69      0.55 o 
   0   3  12      358.03      277.91      4.48 o 
   1   3  12      108.70       82.67      4.75 o 
   2   3  12       13.39        8.93      0.49 o 
   3   3  12       14.32       12.73      0.47 o 
   4   3  12        3.23        3.43      0.41 o 
   5   3  12        0.31        0.81      0.48 o 
   6   3  12        0.31       -0.22      0.29 o 
  -7   4  12       11.94       11.25      0.46 o 
  -6   4  12        5.16        7.95      0.53 o 
  -5   4  12       16.33       17.12      0.59 o 
  -4   4  12       19.78       19.29      0.52 o 
  -3   4  12        2.76        3.12      0.56 o 
  -2   4  12      181.07      162.76      8.58 o 
  -1   4  12       71.82       55.98      4.79 o 
   0   4  12       15.20       11.63      0.72 o 
   1   4  12       45.62       32.27      0.84 o 
   2   4  12      367.02      271.92     16.07 o 
   3   4  12        9.03        7.68      0.37 o 
   4   4  12       32.92       28.31      0.54 o 
   5   4  12        4.29        4.51      0.35 o 
   6   4  12        7.37        7.08      0.59 o 
   7   4  12        1.73        1.50      0.50 o 
  -6   5  12       28.30       33.37      3.74 o 
  -5   5  12      241.51      276.99     17.71 o 
  -4   5  12       56.25       56.72      0.72 o 
  -3   5  12        6.04        6.61      0.42 o 
  -2   5  12       36.58       43.48      6.12 o 
  -1   5  12       14.15        7.23      0.62 o 
   0   5  12        0.31        0.50      0.68 o 
   1   5  12       29.45       24.32      0.77 o 
   2   5  12       17.59       15.71      0.45 o 
   3   5  12       56.25       55.49      0.75 o 
   4   5  12        6.64        4.41      0.34 o 
   5   5  12        0.35        0.27      0.21 o 
   6   5  12        1.38        0.94      0.36 o 
   7   5  12        1.09        0.85      0.51 o 
  -6   6  12        0.72        0.66      0.29 o 
  -5   6  12       76.71       85.39      3.39 o 
  -4   6  12       37.77       37.34      1.01 o 
  -3   6  12        1.53        1.71      0.43 o 
  -2   6  12       16.10       15.28      0.78 o 
  -1   6  12        3.14        3.14      0.63 o 
   0   6  12      153.48      103.15      1.35 o 
   1   6  12        1.04        0.56      0.47 o 
   2   6  12      182.53      152.71      1.28 o 
   3   6  12        2.33        1.23      0.46 o 
   4   6  12       19.01       19.80      0.44 o 
   5   6  12        3.37        3.59      0.34 o 
   6   6  12        2.53        2.41      0.31 o 
   7   6  12        0.08       -0.24      0.58 o 
  -6   7  12       26.12       30.18      0.37 o 
  -5   7  12       29.87       32.52      0.47 o 
  -4   7  12       15.33       14.78      0.42 o 
  -3   7  12        3.26        2.62      0.40 o 
  -2   7  12        6.34        4.42      0.43 o 
  -1   7  12       13.93       14.21      1.29 o 
   0   7  12        0.05       -0.06      0.12 o 
   1   7  12        5.20        4.08      0.40 o 
   2   7  12        8.82       12.02      0.49 o 
   3   7  12      355.61      317.04      3.85 o 
   4   7  12        8.87       11.74      0.55 o 
   5   7  12        0.93        1.16      0.41 o 
   6   7  12        5.12        4.67      0.43 o 
   7   7  12       18.48       23.09      0.60 o 
  -5   8  12       72.31       94.58      0.71 o 
  -4   8  12        0.00        0.42      0.48 o 
  -3   8  12        0.04        0.20      0.33 o 
  -2   8  12       57.86       58.03      0.72 o 
  -1   8  12       71.29       69.99      2.15 o 
   0   8  12      137.83      130.72      9.06 o 
   1   8  12       17.31       15.68      0.48 o 
   2   8  12       90.00       95.96      0.98 o 
   3   8  12      154.57      146.67      0.96 o 
   4   8  12        0.06        0.20      0.29 o 
   5   8  12        0.50        0.60      0.39 o 
   6   8  12        0.10        0.18      0.49 o 
   7   8  12        8.83       10.45      0.41 o 
  -5   9  12        2.59        3.54      0.30 o 
  -4   9  12        4.36        6.45      0.41 o 
  -3   9  12        1.30        2.33      0.35 o 
  -2   9  12       50.56       47.34      0.62 o 
  -1   9  12        3.41        3.41      0.44 o 
   0   9  12       40.49       34.03      0.78 o 
   1   9  12        8.66       10.01      1.87 o 
   2   9  12      240.80      259.47      1.78 o 
   3   9  12        5.25        4.38      0.39 o 
   4   9  12        2.40        2.81      0.38 o 
   5   9  12        7.29        8.15      0.49 o 
   6   9  12       14.56       19.11      0.43 o 
   7   9  12        3.60        4.51      0.47 o 
  -4  10  12       77.42       94.43      5.09 o 
  -3  10  12      205.45      221.53      7.45 o 
  -2  10  12       94.31       99.21      2.34 o 
  -1  10  12        2.03        1.63      0.45 o 
   0  10  12       54.66       42.88      3.57 o 
   1  10  12       16.11       12.57      2.39 o 
   2  10  12        4.47        3.04      0.47 o 
   3  10  12       32.19       37.93      0.50 o 
   4  10  12        1.32        0.92      0.36 o 
   5  10  12       24.09       29.36      0.51 o 
   6  10  12       11.20        9.83      0.40 o 
  -3  11  12       30.71       35.57      0.53 o 
  -2  11  12       25.78       27.83      0.92 o 
  -1  11  12       11.87       11.68      0.33 o 
   0  11  12       71.08       69.35      5.71 o 
   1  11  12       40.80       36.92      4.59 o 
   2  11  12        0.54        0.71      0.48 o 
   3  11  12        4.06        4.53      0.43 o 
   4  11  12        1.64        3.57      0.42 o 
   5  11  12       73.14       94.74      2.67 o 
   6  11  12        2.38        4.72      0.64 o 
  -2  12  12       63.11       77.58      0.65 o 
  -1  12  12       39.75       57.27      0.70 o 
   0  12  12       15.83       19.25      0.57 o 
   1  12  12        1.03        1.28      0.58 o 
   3  12  12       16.24       15.93      2.11 o 
   4  12  12        5.60        7.14      0.58 o 
   2  13  12        5.47        5.96      0.53 o 
  -3  -4  13       33.72       47.19      0.89 o 
  -2  -4  13        0.00        0.25      0.54 o 
   0  -4  13       31.77       36.58      0.62 o 
   1  -4  13      120.59      140.64      1.02 o 
  -5  -3  13        9.03       20.51      0.50 o 
  -4  -3  13       18.70       20.97      0.41 o 
  -3  -3  13        3.33        3.21      0.43 o 
  -1  -3  13       19.50       21.42      0.59 o 
   0  -3  13      258.16      276.15      1.75 o 
   1  -3  13        6.35        6.57      0.56 o 
   2  -3  13        2.20        1.40      0.53 o 
   3  -3  13        1.65        1.89      0.47 o 
  -5  -2  13        5.35        6.50      0.33 o 
  -4  -2  13        9.44        8.40      0.43 o 
  -3  -2  13        0.29        0.66      0.46 o 
  -2  -2  13       18.96       22.47      0.65 o 
  -1  -2  13        2.46        1.61      0.63 o 
   0  -2  13        0.11        0.45      0.65 o 
   1  -2  13       20.85       20.32      0.64 o 
   2  -2  13        3.00        2.59      0.54 o 
   3  -2  13        0.50        0.48      0.73 o 
  -6  -1  13       23.48       24.14      0.51 o 
  -5  -1  13        7.34        8.89      0.33 o 
  -4  -1  13        2.29        1.96      0.46 o 
  -3  -1  13        0.20        0.18      0.65 o 
  -2  -1  13        3.51        3.03      0.60 o 
  -1  -1  13        0.31        0.54      0.63 o 
   0  -1  13        0.66        0.54      0.70 o 
   1  -1  13        2.22        2.29      0.61 o 
   2  -1  13        0.03        0.39      0.60 o 
   3  -1  13        6.73        6.37      1.35 o 
   4  -1  13        1.86        1.02      0.55 o 
  -6   0  13        0.31        0.08      0.52 o 
  -5   0  13       24.53       21.61      0.42 o 
  -4   0  13       17.49       16.66      0.48 o 
  -3   0  13        9.26        9.66      0.94 o 
  -2   0  13        5.67        3.38      0.72 o 
  -1   0  13        1.43        0.91      0.64 o 
   0   0  13       35.02       35.20      0.85 o 
   2   0  13        0.00       -0.09      7.26 o 
   3   0  13        0.00        0.29      0.54 o 
   4   0  13        4.80        6.24      0.93 o 
  -6   1  13       96.19      102.93      0.68 o 
  -5   1  13       47.04       48.23      0.49 o 
  -4   1  13        9.96       11.05      0.51 o 
  -3   1  13      141.33      133.29      1.08 o 
  -2   1  13        0.10        0.00      0.04 o 
  -1   1  13       55.92       53.82      1.02 o 
   0   1  13       82.95       67.69      1.12 o 
   1   1  13       99.28       90.58      1.25 o 
   2   1  13       13.29       10.65      0.69 o 
   3   1  13        2.12        1.21      0.56 o 
   4   1  13       28.05       28.89      4.57 o 
   5   1  13       19.40       20.95      3.07 o 
  -5   2  13       17.85       17.96      1.25 o 
  -4   2  13        1.63        1.52      0.51 o 
  -3   2  13        0.01        0.14      0.60 o 
  -2   2  13       20.90       21.01      0.78 o 
  -1   2  13      228.43      192.06      1.77 o 
   0   2  13       20.89       14.35      0.75 o 
   1   2  13        8.70        5.92      0.57 o 
   2   2  13       45.50       31.62      0.55 o 
   3   2  13       52.67       57.83      1.21 o 
   4   2  13       18.48       20.32      3.18 o 
   5   2  13        3.51        5.23      0.70 o 
  -6   3  13        0.00        0.14      0.47 o 
  -5   3  13       92.90       92.42      1.13 o 
  -4   3  13        5.46        6.69      0.71 o 
  -3   3  13        4.43        4.26      0.55 o 
  -2   3  13        5.92        7.72      0.47 o 
  -1   3  13       54.26       46.91      0.65 o 
   0   3  13      128.37      102.44      1.24 o 
   1   3  13      117.14       84.75      2.20 o 
   2   3  13        0.03        0.22      0.58 o 
   3   3  13       24.59       21.77      2.15 o 
   4   3  13        5.70        6.46      1.39 o 
   5   3  13       13.40       15.70      0.73 o 
  -6   4  13       14.53       15.76      0.48 o 
  -5   4  13       45.14       52.45      2.56 o 
  -4   4  13       26.40       29.61      0.50 o 
  -3   4  13       54.08       51.65      2.29 o 
  -2   4  13        3.83        4.24      0.52 o 
  -1   4  13        3.03        2.35      0.45 o 
   0   4  13       14.31        8.04      0.69 o 
   1   4  13       44.55       30.21      0.80 o 
   2   4  13      100.89       89.16      8.59 o 
   3   4  13       12.58       14.48      1.44 o 
   4   4  13       11.07       10.74      0.49 o 
   5   4  13       12.88       16.48      0.45 o 
  -5   5  13       37.90       40.67      0.70 o 
  -4   5  13       28.73       31.85      0.51 o 
  -3   5  13        5.84        5.67      0.45 o 
  -2   5  13      169.59      146.87      1.50 o 
  -1   5  13       62.92       44.92      0.89 o 
   0   5  13       27.15       19.21      0.67 o 
   1   5  13        0.69        0.31      0.71 o 
   2   5  13      106.52      107.42     10.34 o 
   3   5  13       36.33       28.40      2.98 o 
   4   5  13        6.55        5.98      0.86 o 
   5   5  13        0.03        0.07      0.33 o 
  -5   6  13        0.71        1.68      0.30 o 
  -4   6  13      194.01      209.34      1.72 o 
  -3   6  13       29.00       28.46      1.52 o 
  -2   6  13       59.35       58.27      1.49 o 
  -1   6  13       34.06       25.93      0.72 o 
   0   6  13      115.21       89.45      0.88 o 
   1   6  13       69.55       64.82      1.09 o 
   2   6  13        4.46        2.55      0.57 o 
   3   6  13       21.74       21.11      0.90 o 
   4   6  13       13.49       13.43      0.61 o 
   5   6  13        6.89        6.80      0.44 o 
   6   6  13        6.51        9.82      0.63 o 
  -5   7  13        2.09        2.76      0.27 o 
  -4   7  13        0.00        0.06      0.16 o 
  -3   7  13       84.29       91.73      1.54 o 
  -2   7  13        0.14        0.37      0.42 o 
  -1   7  13        0.78        0.59      0.45 o 
   0   7  13        0.06        0.95      0.45 o 
   1   7  13       15.69       13.45      0.66 o 
   2   7  13      173.22      189.27     17.75 o 
   3   7  13       85.91       82.00      1.53 o 
   4   7  13        0.04        0.02      0.16 o 
   5   7  13        0.03        0.27      0.46 o 
   6   7  13        1.08        2.13      0.59 o 
  -4   8  13       14.35       14.90      0.33 o 
  -3   8  13        2.82        2.55      0.36 o 
  -2   8  13       23.12       21.34      0.93 o 
  -1   8  13        6.06        6.55      0.57 o 
   0   8  13        0.03       -0.04      0.29 o 
   1   8  13       42.64       40.80      0.86 o 
   2   8  13       37.00       35.62      0.58 o 
   3   8  13        1.99        2.25      0.43 o 
   4   8  13        5.05        5.84      0.37 o 
   5   8  13        1.04        1.09      0.41 o 
  -4   9  13        0.18       -0.06      0.06 o 
  -3   9  13        3.17        3.49      0.35 o 
  -2   9  13       22.53       20.79      0.52 o 
  -1   9  13        0.08        0.23      0.40 o 
   0   9  13        0.19        0.25      0.36 o 
   1   9  13       49.30       48.42      5.21 o 
   2   9  13        1.73        1.66      0.47 o 
   3   9  13       17.45       17.11      0.52 o 
   4   9  13        7.73        6.65      0.57 o 
   5   9  13        2.07        2.98      0.36 o 
   6   9  13       24.08       33.13      0.61 o 
  -3  10  13        1.56        1.10      0.29 o 
  -2  10  13       30.16       36.09      5.44 o 
  -1  10  13        1.19        0.82      0.32 o 
   0  10  13       13.37       12.39      0.39 o 
   1  10  13       30.14       29.55      3.20 o 
   2  10  13       10.06        9.26      0.42 o 
   3  10  13       20.16       21.53      1.07 o 
   4  10  13        2.90        2.99      0.48 o 
  -2  11  13       21.91       25.91      0.43 o 
  -1  11  13        0.20        0.17      0.36 o 
   0  11  13       65.02       67.74      3.84 o 
   1  11  13        8.28        7.26      0.42 o 
   2  11  13       15.62       14.58      0.56 o 
   3  11  13       33.87       42.16      0.62 o 
   4  11  13        2.19        2.00      0.76 o 
   1  12  13       17.40       19.32      0.54 o 
   3  12  13       16.37       21.25      0.52 o 
  -2  -3  14        1.07        0.91      0.36 o 
  -1  -3  14      158.11      195.38      1.15 o 
  -3  -2  14        2.03        2.95      0.39 o 
  -2  -2  14       24.40       32.77      0.85 o 
  -1  -2  14        0.68        0.44      0.55 o 
  -4  -1  14       13.66       20.15      0.36 o 
  -3  -1  14        8.44        9.70      0.64 o 
  -2  -1  14      119.03      140.67      7.92 o 
   0  -1  14        4.82        5.79      0.52 o 
   1  -1  14       18.73       22.22      0.57 o 
   2  -1  14       16.98       26.32      0.55 o 
  -4   0  14       10.40       13.80      0.57 o 
  -3   0  14        0.17        0.29      0.57 o 
  -2   0  14       18.31       15.00      1.30 o 
  -1   0  14        0.00        0.24      0.62 o 
   0   0  14        0.16        0.10      0.63 o 
   1   0  14        0.82        0.54      0.61 o 
   2   0  14        0.00        0.28      0.56 o 
   3   0  14       12.53        9.70      0.54 o 
  -5   1  14       22.12       26.19      0.54 o 
  -4   1  14       14.60       20.90      0.42 o 
  -3   1  14       42.48       51.52      0.89 o 
  -2   1  14       30.36       33.11      0.85 o 
  -1   1  14       22.92       19.57      0.64 o 
   0   1  14       21.30       26.97      0.68 o 
   1   1  14       48.88       53.67      0.85 o 
   2   1  14       12.43       13.54      0.63 o 
   3   1  14        7.43        9.18      0.60 o 
  -5   2  14        1.97        3.70      0.49 o 
  -4   2  14       20.37       25.64      0.44 o 
  -3   2  14        5.63        4.23      0.49 o 
  -2   2  14       83.78       84.90      1.29 o 
  -1   2  14        2.17        1.96      0.71 o 
   0   2  14        5.75        5.80      0.70 o 
   1   2  14       13.27        9.85      0.67 o 
   2   2  14      104.39      101.84      1.07 o 
   3   2  14       35.20       34.92      0.68 o 
   4   2  14        2.45        1.75      0.76 o 
  -5   3  14        2.12        2.33      0.48 o 
  -4   3  14        7.00        6.01      0.59 o 
  -2   3  14       25.71       22.92      0.73 o 
  -1   3  14        1.52        0.47      0.54 o 
   0   3  14        5.03        5.18      0.54 o 
   1   3  14        0.22       -0.23      0.65 o 
   2   3  14        6.99        8.46      0.68 o 
   3   3  14       11.25        5.66      0.68 o 
  -5   4  14        0.01       -0.02      0.17 o 
  -3   4  14       35.59       38.25      0.56 o 
  -2   4  14       19.22       19.81      0.82 o 
  -1   4  14       18.15       16.52      0.65 o 
   0   4  14        6.80        4.42      0.69 o 
   1   4  14        0.66        0.53      0.68 o 
   2   4  14       13.35       12.76      0.61 o 
   3   4  14       12.85       14.15      0.61 o 
   4   4  14        6.77        7.56      0.62 o 
  -5   5  14        0.23       -0.01      0.45 o 
  -4   5  14       26.68       28.24      0.39 o 
  -3   5  14       52.44       46.85      0.94 o 
  -2   5  14       36.81       30.83      0.72 o 
  -1   5  14       51.19       48.34      3.16 o 
   0   5  14        2.35        1.62      0.64 o 
   1   5  14       10.55       12.74      0.58 o 
   2   5  14       13.98       14.04      0.60 o 
   3   5  14        2.53        4.38      0.47 o 
   4   5  14       16.78       17.54      0.58 o 
  -4   6  14        5.69        4.65      0.48 o 
  -3   6  14        4.28        4.62      0.86 o 
  -2   6  14        0.26        0.03      0.23 o 
  -1   6  14       15.39       12.78      0.58 o 
   0   6  14       30.70       26.59      0.69 o 
   2   6  14       51.19       53.07      0.91 o 
   3   6  14       90.02       93.03      9.33 o 
   4   6  14       24.09       25.49      0.46 o 
   5   6  14       70.46       96.28      1.00 o 
  -3   7  14        0.04        0.01      0.03 o 
  -2   7  14        7.87        7.89      0.49 o 
  -1   7  14        0.00        0.12      0.54 o 
   0   7  14       16.97       14.83      0.56 o 
   1   7  14       25.70       33.12      0.75 o 
   2   7  14      268.62      287.76     24.68 o 
   3   7  14        1.68        2.03      0.47 o 
   4   7  14       24.53       32.84      0.70 o 
   5   7  14       45.67       70.81      2.05 o 
  -3   8  14       22.19       29.13      3.34 o 
  -2   8  14       44.35       43.80      0.92 o 
  -1   8  14        0.12        0.10      0.60 o 
   0   8  14        4.26        4.90      0.55 o 
   1   8  14        4.01        4.06      0.40 o 
   2   8  14       11.47       10.78      1.01 o 
   3   8  14        1.18        4.97      0.40 o 
   4   8  14        0.09       -0.10      0.67 o 
   5   8  14        2.43        3.57      0.59 o 
  -3   9  14        0.18        0.00      0.10 o 
  -2   9  14       12.31       16.69      0.51 o 
  -1   9  14       22.09       20.47      0.63 o 
   0   9  14        0.08        0.25      0.50 o 
   1   9  14        6.49        5.33      0.38 o 
   2   9  14       36.94       37.75      1.32 o 
   3   9  14        5.02        8.74      0.72 o 
   4   9  14        4.28        5.07      0.53 o 
  -1  10  14       13.78       16.14      2.26 o 
   0  10  14       34.41       38.66      0.63 o 
   1  10  14       13.24        9.39      0.38 o 
   2  10  14        4.07        4.53      0.42 o 
   3  10  14        4.64        4.46      0.52 o 
   0  11  14       16.72       21.15      0.52 o 
   2  11  14        0.08       -0.02      0.04 o 
  -2   0  15      123.24      179.67      0.81 o 
  -1   0  15       28.80       41.55      0.63 o 
   0   0  15        0.00        0.46      0.51 o 
  -3   1  15        0.05        0.46      0.36 o 
  -2   1  15       27.39       34.48      0.65 o 
  -1   1  15        1.85        0.53      0.70 o 
   0   1  15       30.32       40.22      0.63 o 
   1   1  15       14.22       18.33      0.54 o 
  -3   2  15       18.51       24.69      1.03 o 
  -1   2  15        1.60        1.72      0.49 o 
   0   2  15        0.00        0.56      0.63 o 
  -3   3  15        0.25        0.37      0.55 o 
  -2   3  15       10.54       17.74      1.48 o 
  -1   3  15       36.08       56.19      0.73 o 
  -3   4  15        4.29        6.19      0.53 o 
  -1   4  15       26.29       27.75      0.46 o 
   0   4  15       64.56       66.79      0.80 o 
   1   4  15        0.18        0.35      0.63 o 
   2   4  15        0.89        0.58      0.60 o 
   3   4  15        8.50       11.27      0.60 o 
  -2   5  15       48.39       54.07      0.67 o 
  -1   5  15        0.04        0.38      0.58 o 
   0   5  15       12.37       16.30      0.56 o 
   1   5  15       97.60       78.21      0.91 o 
   2   5  15        9.92       10.23      0.52 o 
   3   5  15        3.26        3.77      0.56 o 
  -2   6  15        0.78        1.15      0.53 o 
  -1   6  15        4.36        4.32      0.54 o 
   0   6  15       35.78       36.37      0.67 o 
   2   6  15       19.55       18.06      0.50 o 
   3   6  15        5.35        7.41      0.51 o 
  -2   7  15        1.48        0.65      0.48 o 
  -1   7  15        8.50        5.90      0.51 o 
   0   7  15       20.03       18.28      0.51 o 
   1   7  15       42.78       40.39      3.32 o 
   2   7  15        9.35        8.66      0.88 o 
   3   7  15       16.79       17.89      0.47 o 
  -2   8  15        5.85        8.02      0.42 o 
  -1   8  15        0.06       -0.07      0.15 o 
   0   8  15       43.34       57.98      2.95 o 
   1   8  15       25.36       25.03      1.74 o 
   2   8  15       21.29       23.73      0.52 o 
   3   8  15       91.36      121.94      0.97 o 
   0   9  15       30.90       39.71      0.58 o 
   1   9  15        3.69        5.26      0.35 o 
   2   9  15        6.25       10.29      0.44 o 
                                                 
